# Supplementary material for: Metabolic traits as mediators between excess salt intake and the risk of nonalcoholic fatty liver disease
Source: Medicine (Baltimore). 2025 Jul 18;104(29):e42715. doi: 10.1097/MD.0000000000042715 (PMC12282819; doi:10.1097/MD.0000000000042715)
Supplement: Supplementary file 1 [file medi-104-e42715-s001.xlsx]

## Sheet: Supplementary Table 1
Supplementary Table 1.The impact of salt added to food on Nonalcoholic fatty liver disease. We present the outcomes of three Mendelian randomization analyses, including Beta and OR values for each of the three methods. Note that there exists a conversion relationship between them (Beta=In (OR)), introducing some redundancy. The IVW method, known for its heightened sensitivity in detecting causali…
outcome	exposure	Number of SNPs	IVW_Beta	IVW_se	IVW_pval	IVW_OR	IVW_lci95	IVW_uci95	Weighted_median_Beta	Weighted_median_se	Weighted_median_pval	Weighted_median_OR	Weighted_median_lci95	Weighted_median_uci95	MR_Egger_Beta	MR_Egger_se	MR_Egger_pval	MR_Egger_OR	MR_Egger_lci95	MR_Egger_uci95	Q	Q_pval	egger_intercept	se	pval	Raw_Causal.Estimate	Raw_Sd	Raw_P_value	Outlier-corrected_Causal.Estimate	Outlier-corrected_Sd	Outlier-corrected_P_value
Nonalcoholic fatty liver disease || id:ebi-a-GCST90091033	Salt added to food || id:ukb-b-8121	90	0.382	0.138	0.00555	1.47	1.12	1.92	0.443	0.211	0.036	1.56	1.03	2.36	0.279	0.458	0.543	1.32	0.539	3.24	84.9	0.603	0.00153	0.00647	0.814	0.382	0.135	0.0056	NA	NA	NA
