# Supplementary material for: Metabolic traits as mediators between excess salt intake and the risk of nonalcoholic fatty liver disease
Source: Medicine (Baltimore). 2025 Jul 18;104(29):e42715. doi: 10.1097/MD.0000000000042715 (PMC12282819; doi:10.1097/MD.0000000000042715)
Supplement: Supplementary file 2 [file medi-104-e42715-s002.xlsx]

## Sheet: Supplementary Table 2
Supplementary Table 2.The impact of salt added to food on 249 metabolic traits. We present the outcomes of three Mendelian randomization analyses, including Beta and OR values for each of the three methods. Note that there exists a conversion relationship between them (Beta=In (OR)), introducing some redundancy. The IVW method, known for its heightened sensitivity in detecting causality, serves a…
outcome	exposure	Number of SNPs	IVW_Beta	IVW_se	IVW_pval	IVW_OR	IVW_lci95	IVW_uci95	IVW_q_value	Weighted_median_Beta	Weighted_median_se	Weighted_median_pval	Weighted_median_OR	Weighted_median_lci95	Weighted_median_uci95	MR_Egger_Beta	MR_Egger_se	MR_Egger_pval	MR_Egger_OR	MR_Egger_lci95	MR_Egger_uci95	Q	Q_pval	egger_intercept	se	pval	Raw_Causal.Estimate	Raw_Sd	Raw_P_value	Outlier-corrected_Causal.Estimate	Outlier-corrected_Sd	Outlier-corrected_P_value
Acetate levels || id:ebi-a-GCST90092803	Salt added to food || id:ukb-b-8121	102	-0.128	0.037	0.000538	0.88	0.818	0.946	0.0268	-0.124	0.0547	0.0236	0.884	0.794	0.984	-0.133	0.122	0.277	0.875	0.69	1.11	128	0.0346	7.61e-05	0.00174	0.965	-0.128	0.037	0.00079	NA	NA	NA
Acetoacetate levels || id:ebi-a-GCST90092804	Salt added to food || id:ukb-b-8121	102	0.0326	0.0382	0.393	1.03	0.959	1.11	0.559	0.0324	0.0498	0.515	1.03	0.937	1.14	-0.263	0.122	0.0328	0.768	0.605	0.975	141	0.00551	0.00445	0.00174	0.0122	0.0326	0.0382	0.395	0.0536	0.0324	0.101
Acetone levels || id:ebi-a-GCST90092805	Salt added to food || id:ukb-b-8121	102	0.0107	0.0339	0.753	1.01	0.946	1.08	0.823	-0.0383	0.0494	0.438	0.962	0.874	1.06	-0.183	0.11	0.0994	0.833	0.672	1.03	110	0.251	0.0029	0.00157	0.0675	0.0107	0.0339	0.754	NA	NA	NA
Alanine levels || id:ebi-a-GCST90092806	Salt added to food || id:ukb-b-8121	102	0.0282	0.0414	0.496	1.03	0.948	1.12	0.637	0.0697	0.0521	0.181	1.07	0.968	1.19	0.33	0.133	0.0144	1.39	1.07	1.8	166	4.56e-05	-0.00454	0.0019	0.0186	0.0282	0.0414	0.498	NA	NA	NA
Albumin levels || id:ebi-a-GCST90092807	Salt added to food || id:ukb-b-8121	102	-0.0546	0.0392	0.164	0.947	0.877	1.02	0.321	-0.0297	0.0511	0.561	0.971	0.878	1.07	0.147	0.127	0.25	1.16	0.903	1.49	148	0.00173	-0.00303	0.00182	0.0991	-0.0546	0.0392	0.167	NA	NA	NA
Apolipoprotein A1 levels || id:ebi-a-GCST90092808	Salt added to food || id:ukb-b-8121	100	0.0362	0.034	0.287	1.04	0.97	1.11	0.446	0.0348	0.0468	0.457	1.04	0.945	1.14	0.0885	0.111	0.428	1.09	0.879	1.36	127	0.0314	-0.000789	0.0016	0.622	0.0362	0.034	0.289	0.0252	0.0324	0.439
Apolipoprotein B levels || id:ebi-a-GCST90092809	Salt added to food || id:ukb-b-8121	100	0.0597	0.0385	0.121	1.06	0.984	1.14	0.284	0.0379	0.0527	0.472	1.04	0.937	1.15	-0.196	0.123	0.116	0.822	0.646	1.05	137	0.00716	0.00385	0.00177	0.0319	0.0597	0.0385	0.124	NA	NA	NA
Ratio of apolipoprotein B to apolipoprotein A1 levels || id:ebi-a-GCST90092810	Salt added to food || id:ukb-b-8121	101	0.0252	0.0387	0.514	1.03	0.951	1.11	0.647	0.0417	0.0498	0.403	1.04	0.946	1.15	-0.197	0.125	0.119	0.822	0.643	1.05	144	0.00242	0.00333	0.00179	0.065	0.0252	0.0387	0.516	NA	NA	NA
3-Hydroxybutyrate levels || id:ebi-a-GCST90092811	Salt added to food || id:ukb-b-8121	101	0.0764	0.0371	0.0394	1.08	1	1.16	0.254	0.0218	0.0507	0.667	1.02	0.925	1.13	-0.182	0.119	0.128	0.833	0.661	1.05	131	0.0219	0.00389	0.0017	0.0241	0.0764	0.0371	0.042	0.0966	0.0362	0.00892
Total cholines levels || id:ebi-a-GCST90092812	Salt added to food || id:ukb-b-8121	100	0.0678	0.0345	0.0491	1.07	1	1.14	0.262	0.0496	0.048	0.302	1.05	0.957	1.15	-0.0202	0.113	0.858	0.98	0.786	1.22	124	0.0471	0.00133	0.00161	0.413	0.0678	0.0345	0.0519	NA	NA	NA
Citrate levels || id:ebi-a-GCST90092813	Salt added to food || id:ukb-b-8121	101	-0.014	0.0411	0.732	0.986	0.91	1.07	0.811	-0.0347	0.0509	0.495	0.966	0.874	1.07	0.0302	0.135	0.823	1.03	0.791	1.34	165	4.99e-05	-0.000667	0.00194	0.731	-0.014	0.0411	0.733	-0.0232	0.0399	0.563
Clinical LDL cholesterol levels || id:ebi-a-GCST90092814	Salt added to food || id:ukb-b-8121	100	0.0642	0.038	0.0914	1.07	0.99	1.15	0.262	0.0815	0.0515	0.114	1.08	0.981	1.2	-0.161	0.122	0.191	0.851	0.67	1.08	134	0.0105	0.0034	0.00176	0.056	0.0642	0.038	0.0946	NA	NA	NA
Creatinine levels || id:ebi-a-GCST90092815	Salt added to food || id:ukb-b-8121	102	0.0175	0.0386	0.65	1.02	0.943	1.1	0.756	0.0698	0.0456	0.126	1.07	0.981	1.17	0.0315	0.127	0.805	1.03	0.804	1.32	193	9.87e-08	-0.00021	0.00182	0.908	0.0175	0.0386	0.651	0.0193	0.0352	0.586
Docosahexaenoic acid levels || id:ebi-a-GCST90092816	Salt added to food || id:ukb-b-8121	101	-0.0816	0.0421	0.0526	0.922	0.849	1	0.262	-0.0372	0.0513	0.468	0.963	0.871	1.07	0.0251	0.138	0.856	1.03	0.782	1.34	184	6.97e-07	-0.00161	0.00198	0.419	-0.0816	0.0421	0.0554	-0.0687	0.0399	0.0877
Ratio of docosahexaenoic acid to total fatty acid levels || id:ebi-a-GCST90092817	Salt added to food || id:ukb-b-8121	101	-0.124	0.043	0.00399	0.884	0.812	0.961	0.0958	-0.0823	0.0518	0.112	0.921	0.832	1.02	0.122	0.139	0.383	1.13	0.86	1.48	185	4.69e-07	-0.0037	0.002	0.0665	-0.124	0.043	0.00489	-0.12	0.0405	0.00367
Glutamine levels || id:ebi-a-GCST90092818	Salt added to food || id:ukb-b-8121	102	0.0127	0.0418	0.761	1.01	0.933	1.1	0.827	0.0688	0.0517	0.183	1.07	0.968	1.19	0.0663	0.138	0.631	1.07	0.816	1.4	167	4.41e-05	-0.000806	0.00197	0.683	0.0127	0.0418	0.762	-0.0038	0.0387	0.922
Glucose levels || id:ebi-a-GCST90092819	Salt added to food || id:ukb-b-8121	102	-0.0506	0.0422	0.231	0.951	0.875	1.03	0.395	-0.0623	0.0497	0.21	0.94	0.852	1.04	-0.0159	0.139	0.909	0.984	0.749	1.29	173	1.19e-05	-0.000522	0.00199	0.794	-0.0506	0.0422	0.234	-0.0419	0.0412	0.311
Glycine levels || id:ebi-a-GCST90092820	Salt added to food || id:ukb-b-8121	102	-0.0432	0.0379	0.255	0.958	0.889	1.03	0.421	-0.0256	0.0502	0.61	0.975	0.883	1.08	0.17	0.123	0.17	1.19	0.932	1.51	154	0.000552	-0.0032	0.00176	0.0716	-0.0432	0.0379	0.258	NA	NA	NA
Glycoprotein acetyls levels || id:ebi-a-GCST90092821	Salt added to food || id:ukb-b-8121	102	0.0817	0.0458	0.0745	1.09	0.992	1.19	0.262	0.0868	0.0529	0.101	1.09	0.983	1.21	-0.0993	0.15	0.508	0.905	0.675	1.21	204	5.8e-09	0.00272	0.00214	0.207	0.0817	0.0458	0.0775	0.077	0.0433	0.0785
HDL cholesterol levels || id:ebi-a-GCST90092822	Salt added to food || id:ukb-b-8121	100	-0.00635	0.0346	0.854	0.994	0.928	1.06	0.898	0.0441	0.0452	0.329	1.05	0.957	1.14	0.147	0.112	0.195	1.16	0.929	1.44	138	0.00577	-0.00231	0.00161	0.156	-0.00635	0.0346	0.855	-0.018	0.0329	0.585
Cholesteryl ester levels in HDL || id:ebi-a-GCST90092823	Salt added to food || id:ukb-b-8121	100	-0.00508	0.0351	0.885	0.995	0.929	1.07	0.922	0.0544	0.0471	0.247	1.06	0.963	1.16	0.16	0.114	0.162	1.17	0.939	1.47	140	0.00422	-0.00249	0.00163	0.13	-0.00508	0.0351	0.885	-0.00701	0.0322	0.828
Free cholesterol levels in HDL || id:ebi-a-GCST90092824	Salt added to food || id:ukb-b-8121	101	-0.00459	0.0337	0.892	0.995	0.932	1.06	0.925	-0.0204	0.0463	0.66	0.98	0.895	1.07	0.0991	0.11	0.371	1.1	0.889	1.37	136	0.0102	-0.00156	0.00158	0.326	-0.00459	0.0337	0.892	-0.00563	0.0306	0.854
Total lipid levels in HDL || id:ebi-a-GCST90092825	Salt added to food || id:ukb-b-8121	100	0.0101	0.0337	0.765	1.01	0.946	1.08	0.828	0.00653	0.0466	0.889	1.01	0.919	1.1	0.107	0.11	0.334	1.11	0.897	1.38	130	0.0207	-0.00146	0.00158	0.358	0.0101	0.0337	0.766	-0.00119	0.0321	0.97
Concentration of HDL particles || id:ebi-a-GCST90092826	Salt added to food || id:ukb-b-8121	100	0.0736	0.035	0.0354	1.08	1.01	1.15	0.254	0.0916	0.048	0.0562	1.1	0.998	1.2	0.0676	0.115	0.557	1.07	0.855	1.34	127	0.0287	9.09e-05	0.00164	0.956	0.0736	0.035	0.0379	NA	NA	NA
Phospholipid levels in HDL || id:ebi-a-GCST90092827	Salt added to food || id:ukb-b-8121	100	0.0167	0.034	0.624	1.02	0.951	1.09	0.733	0.0138	0.0441	0.755	1.01	0.93	1.11	0.0967	0.111	0.387	1.1	0.886	1.37	130	0.0191	-0.00121	0.00159	0.451	0.0167	0.034	0.625	0.00574	0.0325	0.86
Average diameter for HDL particles || id:ebi-a-GCST90092828	Salt added to food || id:ukb-b-8121	100	-0.0957	0.0363	0.0084	0.909	0.846	0.976	0.112	-0.0268	0.0454	0.556	0.974	0.891	1.06	0.141	0.116	0.228	1.15	0.917	1.45	155	0.000304	-0.00357	0.00167	0.0349	-0.0957	0.0363	0.00976	NA	NA	NA
Triglyceride levels in HDL || id:ebi-a-GCST90092829	Salt added to food || id:ukb-b-8121	100	0.0523	0.0409	0.201	1.05	0.973	1.14	0.37	0.0271	0.0522	0.603	1.03	0.928	1.14	-0.141	0.133	0.292	0.869	0.67	1.13	161	8.45e-05	0.00291	0.0019	0.13	0.0523	0.0409	0.204	0.0402	0.0393	0.309
Histidine levels || id:ebi-a-GCST90092830	Salt added to food || id:ukb-b-8121	102	-0.0217	0.0403	0.591	0.979	0.904	1.06	0.706	-0.00578	0.0529	0.913	0.994	0.896	1.1	-0.0749	0.133	0.574	0.928	0.715	1.2	155	0.000472	0.000801	0.0019	0.674	-0.0217	0.0403	0.593	-0.0331	0.0382	0.389
Cholesterol levels in IDL || id:ebi-a-GCST90092831	Salt added to food || id:ukb-b-8121	100	0.0303	0.0362	0.402	1.03	0.96	1.11	0.562	0.0474	0.0508	0.351	1.05	0.949	1.16	-0.162	0.117	0.167	0.85	0.676	1.07	129	0.0243	0.0029	0.00168	0.0861	0.0303	0.0362	0.404	0.0107	0.0353	0.762
Cholesterol to total lipids ratio in IDL || id:ebi-a-GCST90092832	Salt added to food || id:ukb-b-8121	100	-0.0129	0.0392	0.741	0.987	0.914	1.07	0.813	0.0088	0.0511	0.863	1.01	0.913	1.12	-0.00109	0.128	0.993	0.999	0.777	1.28	149	0.000797	-0.000178	0.00184	0.923	-0.0129	0.0392	0.742	NA	NA	NA
Cholesteryl ester levels in IDL || id:ebi-a-GCST90092833	Salt added to food || id:ukb-b-8121	100	0.0332	0.0362	0.359	1.03	0.963	1.11	0.529	0.0605	0.0503	0.23	1.06	0.962	1.17	-0.168	0.117	0.153	0.846	0.673	1.06	129	0.0243	0.00303	0.00167	0.0733	0.0332	0.0362	0.361	0.0236	0.034	0.49
Cholesteryl esters to total lipids ratio in IDL || id:ebi-a-GCST90092834	Salt added to food || id:ukb-b-8121	100	0.00244	0.0386	0.949	1	0.929	1.08	0.973	0.0269	0.0506	0.594	1.03	0.93	1.13	-0.05	0.126	0.693	0.951	0.743	1.22	144	0.00211	0.000791	0.00181	0.663	0.00244	0.0386	0.95	NA	NA	NA
Free cholesterol levels in IDL || id:ebi-a-GCST90092835	Salt added to food || id:ukb-b-8121	100	0.0212	0.0365	0.561	1.02	0.951	1.1	0.692	0.0384	0.0502	0.444	1.04	0.942	1.15	-0.142	0.118	0.234	0.868	0.688	1.09	131	0.0183	0.00246	0.0017	0.151	0.0212	0.0365	0.562	NA	NA	NA
Free cholesterol to total lipids ratio in IDL || id:ebi-a-GCST90092836	Salt added to food || id:ukb-b-8121	100	-0.0535	0.0423	0.206	0.948	0.872	1.03	0.372	-0.0341	0.0499	0.495	0.966	0.876	1.07	0.106	0.138	0.442	1.11	0.849	1.46	167	2.28e-05	-0.00241	0.00198	0.226	-0.0535	0.0423	0.209	-0.0745	0.0385	0.0556
Total lipid levels in IDL || id:ebi-a-GCST90092837	Salt added to food || id:ukb-b-8121	100	0.0363	0.0363	0.317	1.04	0.966	1.11	0.479	0.0374	0.0486	0.441	1.04	0.944	1.14	-0.175	0.117	0.136	0.839	0.668	1.05	129	0.0226	0.00319	0.00167	0.0597	0.0363	0.0363	0.319	0.0265	0.034	0.438
Concentration of IDL particles || id:ebi-a-GCST90092838	Salt added to food || id:ukb-b-8121	100	0.036	0.0363	0.321	1.04	0.966	1.11	0.481	0.0447	0.0508	0.38	1.05	0.946	1.16	-0.23	0.116	0.049	0.794	0.633	0.996	123	0.0487	0.00401	0.00166	0.0173	0.036	0.0363	0.323	0.0461	0.0349	0.19
Phospholipid levels in IDL || id:ebi-a-GCST90092839	Salt added to food || id:ukb-b-8121	100	0.0328	0.037	0.374	1.03	0.961	1.11	0.542	0.0392	0.0507	0.44	1.04	0.942	1.15	-0.159	0.12	0.187	0.853	0.675	1.08	135	0.00953	0.00289	0.00171	0.095	0.0328	0.037	0.377	0.0222	0.0345	0.521
Phospholipids to total lipids ratio in IDL || id:ebi-a-GCST90092840	Salt added to food || id:ukb-b-8121	101	-0.0182	0.0387	0.637	0.982	0.91	1.06	0.745	-0.0305	0.0501	0.543	0.97	0.879	1.07	0.101	0.126	0.426	1.11	0.864	1.42	139	0.00602	-0.00179	0.00181	0.324	-0.0182	0.0387	0.638	-0.0194	0.0348	0.578
Triglyceride levels in IDL || id:ebi-a-GCST90092841	Salt added to food || id:ukb-b-8121	101	0.0778	0.0442	0.0783	1.08	0.991	1.18	0.262	0.084	0.0531	0.113	1.09	0.98	1.21	-0.244	0.141	0.0865	0.783	0.594	1.03	191	1.08e-07	0.00484	0.00202	0.0184	0.0778	0.0442	0.0814	0.0629	0.0397	0.117
Triglycerides to total lipids ratio in IDL || id:ebi-a-GCST90092842	Salt added to food || id:ukb-b-8121	100	0.022	0.0411	0.593	1.02	0.943	1.11	0.706	-0.0309	0.0492	0.529	0.97	0.88	1.07	-0.0396	0.135	0.769	0.961	0.738	1.25	169	1.59e-05	0.000929	0.00193	0.632	0.022	0.0411	0.594	0.0313	0.0399	0.434
Isoleucine levels || id:ebi-a-GCST90092843	Salt added to food || id:ukb-b-8121	102	-0.0083	0.0384	0.829	0.992	0.92	1.07	0.882	0.00918	0.0515	0.859	1.01	0.912	1.12	0.00588	0.126	0.963	1.01	0.785	1.29	145	0.00259	-0.000213	0.00181	0.906	-0.0083	0.0384	0.829	NA	NA	NA
Cholesterol levels in large HDL || id:ebi-a-GCST90092844	Salt added to food || id:ukb-b-8121	101	-0.064	0.0382	0.0935	0.938	0.87	1.01	0.262	-0.0438	0.0459	0.341	0.957	0.875	1.05	0.175	0.123	0.158	1.19	0.936	1.52	176	4.43e-06	-0.00361	0.00177	0.0438	-0.064	0.0382	0.0967	-0.0751	0.0369	0.0447
Cholesterol to total lipids ratio in large HDL || id:ebi-a-GCST90092845	Salt added to food || id:ukb-b-8121	100	-0.068	0.0417	0.103	0.934	0.861	1.01	0.278	-0.0658	0.0483	0.173	0.936	0.852	1.03	0.173	0.134	0.201	1.19	0.914	1.55	181	1.05e-06	-0.00363	0.00193	0.0623	-0.068	0.0417	0.106	-0.0589	0.0403	0.147
Cholesteryl ester levels in large HDL || id:ebi-a-GCST90092846	Salt added to food || id:ukb-b-8121	101	-0.0624	0.0392	0.112	0.94	0.87	1.01	0.281	-0.0308	0.0482	0.523	0.97	0.882	1.07	0.188	0.126	0.14	1.21	0.942	1.55	184	6.14e-07	-0.00377	0.00181	0.0402	-0.0624	0.0392	0.115	-0.0834	0.0366	0.0249
Cholesteryl esters to total lipids ratio in large HDL || id:ebi-a-GCST90092847	Salt added to food || id:ukb-b-8121	100	-0.0565	0.0419	0.178	0.945	0.871	1.03	0.341	-0.0406	0.0518	0.433	0.96	0.867	1.06	0.197	0.135	0.146	1.22	0.935	1.59	178	1.8e-06	-0.00382	0.00193	0.0507	-0.0565	0.0419	0.181	-0.0556	0.0393	0.161
Free cholesterol levels in large HDL || id:ebi-a-GCST90092848	Salt added to food || id:ukb-b-8121	101	-0.0687	0.0357	0.0539	0.934	0.871	1	0.262	-0.0204	0.0454	0.653	0.98	0.896	1.07	0.131	0.115	0.261	1.14	0.909	1.43	155	0.000358	-0.003	0.00166	0.0729	-0.0687	0.0357	0.0568	-0.0799	0.0342	0.0214
Free cholesterol to total lipids ratio in large HDL || id:ebi-a-GCST90092849	Salt added to food || id:ukb-b-8121	100	-0.0801	0.0378	0.0339	0.923	0.857	0.994	0.254	-0.0933	0.0478	0.0507	0.911	0.83	1	-0.0101	0.124	0.935	0.99	0.777	1.26	152	0.000542	-0.00105	0.00177	0.554	-0.0801	0.0378	0.0364	-0.09	0.0362	0.0146
Total lipid levels in large HDL || id:ebi-a-GCST90092850	Salt added to food || id:ukb-b-8121	100	-0.0666	0.0355	0.0608	0.936	0.873	1	0.262	-0.0338	0.0474	0.475	0.967	0.881	1.06	0.143	0.114	0.215	1.15	0.922	1.44	151	0.000613	-0.00315	0.00164	0.0575	-0.0666	0.0355	0.0638	-0.078	0.034	0.0239
Concentration of large HDL particles || id:ebi-a-GCST90092851	Salt added to food || id:ukb-b-8121	101	-0.0546	0.0374	0.144	0.947	0.88	1.02	0.304	-0.0574	0.0464	0.216	0.944	0.862	1.03	0.157	0.121	0.199	1.17	0.923	1.48	170	1.48e-05	-0.00318	0.00174	0.0697	-0.0546	0.0374	0.147	-0.0761	0.0343	0.0289
Phospholipid levels in large HDL || id:ebi-a-GCST90092852	Salt added to food || id:ukb-b-8121	100	-0.0614	0.0348	0.0779	0.94	0.878	1.01	0.262	-0.000893	0.0462	0.985	0.999	0.913	1.09	0.136	0.112	0.228	1.15	0.92	1.43	144	0.00209	-0.00298	0.00161	0.0674	-0.0614	0.0348	0.081	-0.0728	0.0332	0.0305
Phospholipids to total lipids ratio in large HDL || id:ebi-a-GCST90092853	Salt added to food || id:ukb-b-8121	100	0.0645	0.0446	0.148	1.07	0.977	1.16	0.305	0.0296	0.0515	0.565	1.03	0.931	1.14	-0.114	0.145	0.431	0.892	0.671	1.18	196	2.5e-08	0.0027	0.00208	0.197	0.0645	0.0446	0.151	0.0643	0.0418	0.127
Triglyceride levels in large HDL || id:ebi-a-GCST90092854	Salt added to food || id:ukb-b-8121	101	-0.0138	0.0351	0.693	0.986	0.921	1.06	0.788	-0.0394	0.0484	0.416	0.961	0.874	1.06	-0.0754	0.115	0.514	0.927	0.74	1.16	128	0.0328	0.000925	0.00165	0.575	-0.0138	0.0351	0.694	NA	NA	NA
Triglycerides to total lipids ratio in large HDL || id:ebi-a-GCST90092855	Salt added to food || id:ukb-b-8121	101	0.0497	0.0384	0.196	1.05	0.975	1.13	0.366	0.0163	0.0497	0.744	1.02	0.922	1.12	-0.194	0.124	0.121	0.824	0.647	1.05	156	0.000292	0.00367	0.00178	0.0416	0.0497	0.0384	0.199	NA	NA	NA
Cholesterol levels in large LDL || id:ebi-a-GCST90092856	Salt added to food || id:ukb-b-8121	100	0.0657	0.0381	0.0847	1.07	0.991	1.15	0.262	0.0913	0.0534	0.0871	1.1	0.987	1.22	-0.14	0.123	0.258	0.869	0.683	1.11	136	0.00792	0.0031	0.00176	0.0821	0.0657	0.0381	0.0878	0.0465	0.0374	0.217
Cholesterol to total lipids ratio in large LDL || id:ebi-a-GCST90092857	Salt added to food || id:ukb-b-8121	100	0.00857	0.0407	0.833	1.01	0.931	1.09	0.883	0.024	0.0515	0.641	1.02	0.926	1.13	0.0951	0.133	0.476	1.1	0.847	1.43	161	7.5e-05	-0.0013	0.00191	0.496	0.00857	0.0407	0.834	0.0172	0.0394	0.664
Cholesteryl ester levels in large LDL || id:ebi-a-GCST90092858	Salt added to food || id:ukb-b-8121	100	0.0717	0.0383	0.0609	1.07	0.997	1.16	0.262	0.0895	0.0527	0.0896	1.09	0.986	1.21	-0.138	0.123	0.265	0.871	0.684	1.11	137	0.00702	0.00317	0.00177	0.0769	0.0717	0.0383	0.0638	NA	NA	NA
Cholesteryl esters to total lipids ratio in large LDL || id:ebi-a-GCST90092859	Salt added to food || id:ukb-b-8121	101	0.0528	0.0414	0.202	1.05	0.972	1.14	0.37	0.0605	0.0501	0.227	1.06	0.963	1.17	0.148	0.136	0.277	1.16	0.889	1.51	159	0.000145	-0.00143	0.00194	0.462	0.0528	0.0414	0.205	0.0771	0.0372	0.0409
Free cholesterol levels in large LDL || id:ebi-a-GCST90092860	Salt added to food || id:ukb-b-8121	100	0.048	0.0379	0.205	1.05	0.974	1.13	0.372	0.104	0.0504	0.0388	1.11	1.01	1.23	-0.139	0.123	0.26	0.87	0.684	1.11	137	0.00734	0.00282	0.00176	0.112	0.048	0.0379	0.208	0.0276	0.037	0.459
Free cholesterol to total lipids ratio in large LDL || id:ebi-a-GCST90092861	Salt added to food || id:ukb-b-8121	100	-0.0584	0.0423	0.167	0.943	0.868	1.02	0.326	-0.000867	0.0502	0.986	0.999	0.906	1.1	0.0286	0.138	0.837	1.03	0.784	1.35	183	6.42e-07	-0.00131	0.00199	0.511	-0.0584	0.0423	0.171	-0.0684	0.041	0.098
Total lipid levels in large LDL || id:ebi-a-GCST90092862	Salt added to food || id:ukb-b-8121	100	0.0697	0.0381	0.0671	1.07	0.995	1.16	0.262	0.0902	0.0529	0.0882	1.09	0.987	1.21	-0.156	0.122	0.207	0.856	0.673	1.09	136	0.00856	0.0034	0.00176	0.0561	0.0697	0.0381	0.0701	NA	NA	NA
Concentration of large LDL particles || id:ebi-a-GCST90092863	Salt added to food || id:ukb-b-8121	100	0.0677	0.0394	0.0856	1.07	0.991	1.16	0.262	0.0635	0.0515	0.218	1.07	0.963	1.18	-0.163	0.127	0.202	0.85	0.663	1.09	144	0.00233	0.00348	0.00182	0.059	0.0677	0.0394	0.0887	NA	NA	NA
Phospholipid levels in large LDL || id:ebi-a-GCST90092864	Salt added to food || id:ukb-b-8121	100	0.0665	0.038	0.0797	1.07	0.992	1.15	0.262	0.0937	0.0509	0.0659	1.1	0.994	1.21	-0.167	0.122	0.175	0.846	0.666	1.07	134	0.0106	0.00352	0.00175	0.0472	0.0665	0.038	0.0828	NA	NA	NA
Phospholipids to total lipids ratio in large LDL || id:ebi-a-GCST90092865	Salt added to food || id:ukb-b-8121	101	-0.0413	0.0353	0.243	0.96	0.895	1.03	0.409	-0.0447	0.0501	0.372	0.956	0.867	1.05	-0.0641	0.116	0.582	0.938	0.747	1.18	117	0.116	0.000343	0.00166	0.836	-0.0413	0.0353	0.246	NA	NA	NA
Triglyceride levels in large LDL || id:ebi-a-GCST90092866	Salt added to food || id:ukb-b-8121	101	0.0999	0.0438	0.0224	1.11	1.01	1.2	0.221	0.0853	0.0524	0.103	1.09	0.983	1.21	-0.252	0.139	0.0721	0.777	0.592	1.02	187	3.41e-07	0.00529	0.00199	0.00897	0.0999	0.0438	0.0245	0.0873	0.0414	0.0374
Triglycerides to total lipids ratio in large LDL || id:ebi-a-GCST90092867	Salt added to food || id:ukb-b-8121	100	0.00847	0.0415	0.838	1.01	0.93	1.09	0.884	-0.0314	0.0511	0.54	0.969	0.877	1.07	-0.0663	0.136	0.626	0.936	0.717	1.22	168	2.04e-05	0.00113	0.00195	0.564	0.00847	0.0415	0.839	NA	NA	NA
Cholesterol levels in large VLDL || id:ebi-a-GCST90092868	Salt added to food || id:ukb-b-8121	100	0.0699	0.041	0.0879	1.07	0.99	1.16	0.262	0.0443	0.0507	0.382	1.05	0.947	1.15	-0.177	0.132	0.181	0.837	0.647	1.08	162	7.35e-05	0.00373	0.00189	0.0514	0.0699	0.041	0.091	NA	NA	NA
Cholesterol to total lipids ratio in large VLDL || id:ebi-a-GCST90092869	Salt added to food || id:ukb-b-8121	100	-0.018	0.0428	0.674	0.982	0.903	1.07	0.775	-0.0644	0.0511	0.208	0.938	0.848	1.04	-0.14	0.14	0.321	0.87	0.661	1.14	177	2.74e-06	0.00183	0.00201	0.363	-0.018	0.0428	0.675	-0.0278	0.0416	0.505
Cholesteryl ester levels in large VLDL || id:ebi-a-GCST90092870	Salt added to food || id:ukb-b-8121	101	0.0742	0.0417	0.0756	1.08	0.992	1.17	0.262	0.0633	0.0529	0.232	1.07	0.96	1.18	-0.203	0.134	0.132	0.816	0.628	1.06	167	2.88e-05	0.00417	0.00192	0.0317	0.0742	0.0417	0.0786	0.0645	0.0404	0.114
Cholesteryl esters to total lipids ratio in large VLDL || id:ebi-a-GCST90092871	Salt added to food || id:ukb-b-8121	100	-0.0337	0.0428	0.431	0.967	0.889	1.05	0.575	-0.0547	0.0503	0.277	0.947	0.858	1.04	-0.0842	0.14	0.549	0.919	0.698	1.21	184	5.15e-07	0.000762	0.00201	0.706	-0.0337	0.0428	0.433	-0.044	0.0413	0.29
Free cholesterol levels in large VLDL || id:ebi-a-GCST90092872	Salt added to food || id:ukb-b-8121	100	0.0715	0.0415	0.0851	1.07	0.99	1.17	0.262	0.0488	0.0495	0.324	1.05	0.953	1.16	-0.174	0.134	0.195	0.84	0.646	1.09	170	1.21e-05	0.00371	0.00192	0.0561	0.0715	0.0415	0.0883	0.0487	0.0392	0.217
Free cholesterol to total lipids ratio in large VLDL || id:ebi-a-GCST90092873	Salt added to food || id:ukb-b-8121	100	0.0385	0.0404	0.34	1.04	0.96	1.12	0.507	0.0635	0.0523	0.224	1.07	0.962	1.18	-0.198	0.13	0.131	0.821	0.636	1.06	153	0.000439	0.00356	0.00186	0.0591	0.0385	0.0404	0.342	0.0298	0.0391	0.447
Total lipid levels in large VLDL || id:ebi-a-GCST90092874	Salt added to food || id:ukb-b-8121	100	0.0653	0.0412	0.113	1.07	0.985	1.16	0.281	0.00216	0.0513	0.966	1	0.906	1.11	-0.153	0.133	0.254	0.858	0.661	1.11	168	2.07e-05	0.00329	0.00191	0.0884	0.0653	0.0412	0.116	0.0525	0.0398	0.19
Concentration of large VLDL particles || id:ebi-a-GCST90092875	Salt added to food || id:ukb-b-8121	100	0.0665	0.0415	0.109	1.07	0.985	1.16	0.281	0.0168	0.0494	0.733	1.02	0.923	1.12	-0.156	0.134	0.247	0.855	0.658	1.11	170	1.17e-05	0.00335	0.00192	0.0839	0.0665	0.0415	0.112	0.0426	0.0387	0.274
Phospholipid levels in large VLDL || id:ebi-a-GCST90092876	Salt added to food || id:ukb-b-8121	100	0.0715	0.0418	0.0872	1.07	0.99	1.17	0.262	0.0157	0.0501	0.754	1.02	0.921	1.12	-0.168	0.135	0.214	0.845	0.649	1.1	173	6.45e-06	0.00361	0.00193	0.0644	0.0715	0.0418	0.0903	0.0485	0.0394	0.221
Phospholipids to total lipids ratio in large VLDL || id:ebi-a-GCST90092877	Salt added to food || id:ukb-b-8121	100	0.0659	0.0404	0.102	1.07	0.987	1.16	0.278	0.0956	0.0521	0.0667	1.1	0.993	1.22	-0.233	0.128	0.0725	0.792	0.616	1.02	159	0.000123	0.00451	0.00184	0.0162	0.0659	0.0404	0.106	0.0847	0.0391	0.0327
Triglyceride levels in large VLDL || id:ebi-a-GCST90092878	Salt added to food || id:ukb-b-8121	100	0.0575	0.0408	0.159	1.06	0.978	1.15	0.317	-0.00164	0.0508	0.974	0.998	0.904	1.1	-0.123	0.133	0.355	0.884	0.682	1.15	166	2.98e-05	0.00272	0.0019	0.155	0.0575	0.0408	0.162	0.0317	0.0374	0.399
Triglycerides to total lipids ratio in large VLDL || id:ebi-a-GCST90092879	Salt added to food || id:ukb-b-8121	101	-0.0185	0.0442	0.676	0.982	0.9	1.07	0.775	0.00364	0.0529	0.945	1	0.905	1.11	0.259	0.142	0.0715	1.3	0.981	1.71	184	5.87e-07	-0.00417	0.00203	0.043	-0.0185	0.0442	0.677	-0.0374	0.0431	0.388
Linoleic acid levels || id:ebi-a-GCST90092880	Salt added to food || id:ukb-b-8121	100	0.0626	0.0367	0.0883	1.06	0.991	1.14	0.262	0.0592	0.051	0.246	1.06	0.96	1.17	-0.0468	0.12	0.697	0.954	0.754	1.21	129	0.0242	0.00165	0.00172	0.34	0.0626	0.0367	0.0915	NA	NA	NA
Ratio of linoleic acid to total fatty acids || id:ebi-a-GCST90092881	Salt added to food || id:ukb-b-8121	100	-0.0634	0.04	0.113	0.939	0.868	1.02	0.281	-0.0393	0.0499	0.431	0.961	0.872	1.06	0.1	0.13	0.441	1.11	0.857	1.43	158	0.000158	-0.00247	0.00186	0.188	-0.0634	0.04	0.116	-0.0832	0.0393	0.0369
Lactate levels || id:ebi-a-GCST90092882	Salt added to food || id:ukb-b-8121	102	0.0424	0.0378	0.261	1.04	0.969	1.12	0.428	-0.00228	0.0502	0.964	0.998	0.904	1.1	-0.0441	0.124	0.723	0.957	0.75	1.22	135	0.013	0.0013	0.00177	0.465	0.0424	0.0378	0.264	NA	NA	NA
LDL cholesterol levels || id:ebi-a-GCST90092883	Salt added to food || id:ukb-b-8121	100	0.0726	0.0383	0.0577	1.08	0.998	1.16	0.262	0.0931	0.0533	0.0806	1.1	0.989	1.22	-0.155	0.123	0.212	0.857	0.673	1.09	136	0.00875	0.00343	0.00177	0.0551	0.0726	0.0383	0.0606	NA	NA	NA
Cholesteryl ester levels in LDL || id:ebi-a-GCST90092884	Salt added to food || id:ukb-b-8121	100	0.079	0.0384	0.0397	1.08	1	1.17	0.254	0.0847	0.0502	0.0919	1.09	0.986	1.2	-0.156	0.123	0.208	0.855	0.671	1.09	136	0.00776	0.00355	0.00177	0.0479	0.079	0.0384	0.0423	NA	NA	NA
Free cholesterol levels in LDL || id:ebi-a-GCST90092885	Salt added to food || id:ukb-b-8121	100	0.0534	0.0383	0.163	1.05	0.979	1.14	0.321	0.0948	0.0507	0.0619	1.1	0.995	1.21	-0.144	0.124	0.246	0.866	0.679	1.1	137	0.00666	0.00298	0.00177	0.0961	0.0534	0.0383	0.166	NA	NA	NA
Total lipid levels in LDL || id:ebi-a-GCST90092886	Salt added to food || id:ukb-b-8121	100	0.0768	0.0383	0.0451	1.08	1	1.16	0.262	0.0851	0.0532	0.109	1.09	0.981	1.21	-0.171	0.123	0.168	0.843	0.663	1.07	136	0.0084	0.00373	0.00176	0.037	0.0768	0.0383	0.0478	NA	NA	NA
Concentration of LDL particles || id:ebi-a-GCST90092887	Salt added to food || id:ukb-b-8121	100	0.0623	0.0389	0.109	1.06	0.986	1.15	0.281	0.0384	0.0542	0.478	1.04	0.935	1.16	-0.176	0.125	0.162	0.839	0.656	1.07	139	0.00467	0.00359	0.00179	0.048	0.0623	0.0389	0.113	NA	NA	NA
Phospholipid levels in LDL || id:ebi-a-GCST90092888	Salt added to food || id:ukb-b-8121	100	0.0747	0.0383	0.0512	1.08	1	1.16	0.262	0.102	0.0546	0.0614	1.11	0.995	1.23	-0.184	0.123	0.137	0.832	0.654	1.06	135	0.00908	0.0039	0.00176	0.0289	0.0747	0.0383	0.054	NA	NA	NA
Average diameter for LDL particles || id:ebi-a-GCST90092889	Salt added to food || id:ukb-b-8121	101	0.0415	0.0381	0.276	1.04	0.967	1.12	0.438	0.0728	0.0493	0.14	1.08	0.977	1.18	0.0751	0.125	0.549	1.08	0.844	1.38	142	0.00346	-0.000506	0.00179	0.778	0.0415	0.0381	0.278	NA	NA	NA
Triglyceride levels in LDL || id:ebi-a-GCST90092890	Salt added to food || id:ukb-b-8121	100	0.087	0.0419	0.038	1.09	1	1.18	0.254	0.0678	0.0523	0.195	1.07	0.966	1.19	-0.206	0.134	0.128	0.814	0.626	1.06	169	1.56e-05	0.00441	0.00192	0.0239	0.087	0.0419	0.0406	0.0957	0.0408	0.021
Leucine levels || id:ebi-a-GCST90092891	Salt added to food || id:ukb-b-8121	102	0.0223	0.0401	0.578	1.02	0.945	1.11	0.706	0.0219	0.0501	0.661	1.02	0.927	1.13	-0.0284	0.132	0.83	0.972	0.751	1.26	166	5e-05	0.000762	0.00189	0.687	0.0223	0.0401	0.579	0.00965	0.0378	0.799
Cholesterol levels in medium HDL || id:ebi-a-GCST90092892	Salt added to food || id:ukb-b-8121	100	0.0312	0.0347	0.369	1.03	0.964	1.1	0.537	0.0647	0.045	0.151	1.07	0.977	1.17	0.131	0.113	0.249	1.14	0.913	1.42	131	0.0185	-0.00151	0.00162	0.356	0.0312	0.0347	0.371	0.0199	0.0331	0.549
Cholesterol to total lipids ratio in medium HDL || id:ebi-a-GCST90092893	Salt added to food || id:ukb-b-8121	101	-0.0446	0.041	0.276	0.956	0.883	1.04	0.438	0.0347	0.0507	0.494	1.04	0.937	1.14	0.179	0.133	0.18	1.2	0.922	1.55	174	6.95e-06	-0.00337	0.0019	0.0798	-0.0446	0.041	0.279	NA	NA	NA
Cholesteryl ester levels in medium HDL || id:ebi-a-GCST90092894	Salt added to food || id:ukb-b-8121	100	0.0324	0.0348	0.351	1.03	0.965	1.11	0.521	0.0736	0.0491	0.134	1.08	0.978	1.19	0.139	0.114	0.225	1.15	0.92	1.44	131	0.0186	-0.0016	0.00163	0.328	0.0324	0.0348	0.354	0.0213	0.0333	0.524
Cholesteryl esters to total lipids ratio in medium HDL || id:ebi-a-GCST90092895	Salt added to food || id:ukb-b-8121	101	-0.0338	0.0407	0.407	0.967	0.893	1.05	0.562	0.0201	0.051	0.693	1.02	0.923	1.13	0.183	0.132	0.169	1.2	0.927	1.56	166	3.62e-05	-0.00327	0.00189	0.0876	-0.0338	0.0407	0.409	-0.0227	0.0394	0.566
Free cholesterol levels in medium HDL || id:ebi-a-GCST90092896	Salt added to food || id:ukb-b-8121	100	0.026	0.0342	0.448	1.03	0.96	1.1	0.587	0.0253	0.0471	0.591	1.03	0.935	1.12	0.098	0.112	0.384	1.1	0.886	1.37	130	0.0194	-0.00108	0.00161	0.501	0.026	0.0342	0.449	0.0147	0.0326	0.654
Free cholesterol to total lipids ratio in medium HDL || id:ebi-a-GCST90092897	Salt added to food || id:ukb-b-8121	100	-0.0357	0.0352	0.309	0.965	0.901	1.03	0.472	-0.0163	0.0464	0.725	0.984	0.898	1.08	0.0942	0.114	0.412	1.1	0.878	1.38	145	0.00195	-0.00196	0.00164	0.236	-0.0357	0.0352	0.312	-0.0357	0.0315	0.261
Total lipid levels in medium HDL || id:ebi-a-GCST90092898	Salt added to food || id:ukb-b-8121	100	0.0473	0.035	0.177	1.05	0.979	1.12	0.341	0.037	0.0476	0.438	1.04	0.945	1.14	0.094	0.115	0.415	1.1	0.877	1.38	131	0.0168	-0.000704	0.00165	0.67	0.0473	0.035	0.18	0.0368	0.0337	0.278
Concentration of medium HDL particles || id:ebi-a-GCST90092899	Salt added to food || id:ukb-b-8121	100	0.038	0.0345	0.271	1.04	0.971	1.11	0.438	0.0464	0.0456	0.309	1.05	0.958	1.15	0.102	0.113	0.368	1.11	0.888	1.38	129	0.0221	-0.000969	0.00162	0.551	0.038	0.0345	0.274	NA	NA	NA
Phospholipid levels in medium HDL || id:ebi-a-GCST90092900	Salt added to food || id:ukb-b-8121	100	0.0547	0.0359	0.127	1.06	0.984	1.13	0.291	0.0344	0.0459	0.455	1.03	0.946	1.13	0.0803	0.118	0.497	1.08	0.86	1.36	136	0.00823	-0.000385	0.00169	0.82	0.0547	0.0359	0.131	NA	NA	NA
Phospholipids to total lipids ratio in medium HDL || id:ebi-a-GCST90092901	Salt added to food || id:ukb-b-8121	100	0.0326	0.0403	0.418	1.03	0.955	1.12	0.562	-0.015	0.0524	0.774	0.985	0.889	1.09	-0.149	0.131	0.256	0.861	0.667	1.11	165	3.33e-05	0.00274	0.00187	0.146	0.0326	0.0403	0.42	0.0447	0.0394	0.259
Triglyceride levels in medium HDL || id:ebi-a-GCST90092902	Salt added to food || id:ukb-b-8121	100	0.0631	0.0413	0.126	1.07	0.982	1.15	0.291	0.0446	0.0525	0.396	1.05	0.943	1.16	-0.131	0.134	0.33	0.877	0.675	1.14	163	5.87e-05	0.00292	0.00192	0.131	0.0631	0.0413	0.13	0.0423	0.0383	0.273
Triglycerides to total lipids ratio in medium HDL || id:ebi-a-GCST90092903	Salt added to food || id:ukb-b-8121	101	0.0356	0.0395	0.368	1.04	0.959	1.12	0.537	0.00903	0.0511	0.86	1.01	0.913	1.12	-0.199	0.128	0.122	0.82	0.638	1.05	160	0.000136	0.00353	0.00183	0.0565	0.0356	0.0395	0.37	NA	NA	NA
Cholesterol levels in medium LDL || id:ebi-a-GCST90092904	Salt added to food || id:ukb-b-8121	100	0.0835	0.0387	0.031	1.09	1.01	1.17	0.242	0.0849	0.052	0.102	1.09	0.983	1.21	-0.174	0.124	0.162	0.84	0.659	1.07	137	0.00669	0.00389	0.00178	0.0311	0.0835	0.0387	0.0334	NA	NA	NA
Cholesterol to total lipids ratio in medium LDL || id:ebi-a-GCST90092905	Salt added to food || id:ukb-b-8121	101	-0.0322	0.0378	0.394	0.968	0.899	1.04	0.559	0.0261	0.0529	0.621	1.03	0.925	1.14	0.0337	0.124	0.787	1.03	0.811	1.32	134	0.0139	-0.000994	0.00178	0.578	-0.0322	0.0378	0.396	-0.0432	0.0354	0.225
Cholesteryl ester levels in medium LDL || id:ebi-a-GCST90092906	Salt added to food || id:ukb-b-8121	100	0.0871	0.0389	0.0251	1.09	1.01	1.18	0.223	0.0591	0.0515	0.251	1.06	0.959	1.17	-0.18	0.124	0.15	0.835	0.655	1.07	139	0.00538	0.00403	0.00178	0.0261	0.0871	0.0389	0.0274	NA	NA	NA
Cholesteryl esters to total lipids ratio in medium LDL || id:ebi-a-GCST90092907	Salt added to food || id:ukb-b-8121	101	0.0311	0.0379	0.413	1.03	0.958	1.11	0.562	-0.0176	0.0508	0.729	0.983	0.889	1.09	-0.0251	0.124	0.84	0.975	0.764	1.24	136	0.0102	0.000844	0.00178	0.636	0.0311	0.0379	0.415	NA	NA	NA
Free cholesterol levels in medium LDL || id:ebi-a-GCST90092908	Salt added to food || id:ukb-b-8121	100	0.0676	0.0388	0.0818	1.07	0.992	1.15	0.262	0.0666	0.0503	0.186	1.07	0.968	1.18	-0.15	0.125	0.234	0.861	0.674	1.1	139	0.0053	0.00328	0.0018	0.071	0.0676	0.0388	0.0849	NA	NA	NA
Free cholesterol to total lipids ratio in medium LDL || id:ebi-a-GCST90092909	Salt added to food || id:ukb-b-8121	100	-0.0444	0.0427	0.299	0.957	0.88	1.04	0.463	-0.0108	0.0519	0.834	0.989	0.894	1.1	0.115	0.139	0.411	1.12	0.854	1.47	185	3.98e-07	-0.0024	0.002	0.232	-0.0444	0.0427	0.302	-0.0314	0.0409	0.445
Total lipid levels in medium LDL || id:ebi-a-GCST90092910	Salt added to food || id:ukb-b-8121	100	0.0887	0.039	0.0229	1.09	1.01	1.18	0.221	0.0776	0.054	0.151	1.08	0.972	1.2	-0.187	0.124	0.136	0.83	0.65	1.06	139	0.00494	0.00415	0.00178	0.022	0.0887	0.039	0.025	NA	NA	NA
Concentration of medium LDL particles || id:ebi-a-GCST90092911	Salt added to food || id:ukb-b-8121	100	0.0496	0.0382	0.195	1.05	0.975	1.13	0.366	0.0309	0.0531	0.561	1.03	0.929	1.14	-0.178	0.123	0.152	0.837	0.658	1.07	134	0.0117	0.00342	0.00176	0.0551	0.0496	0.0382	0.198	NA	NA	NA
Phospholipid levels in medium LDL || id:ebi-a-GCST90092912	Salt added to food || id:ukb-b-8121	101	0.0776	0.043	0.0715	1.08	0.993	1.18	0.262	0.102	0.0534	0.0575	1.11	0.997	1.23	-0.154	0.139	0.272	0.858	0.653	1.13	172	9.26e-06	0.00348	0.00199	0.0839	0.0776	0.043	0.0745	0.093	0.0392	0.0195
Phospholipids to total lipids ratio in medium LDL || id:ebi-a-GCST90092913	Salt added to food || id:ukb-b-8121	100	0.0212	0.0386	0.584	1.02	0.947	1.1	0.706	0.0103	0.051	0.84	1.01	0.914	1.12	-0.017	0.127	0.894	0.983	0.767	1.26	139	0.0054	0.000575	0.00182	0.752	0.0212	0.0386	0.585	NA	NA	NA
Triglyceride levels in medium LDL || id:ebi-a-GCST90092914	Salt added to food || id:ukb-b-8121	100	0.0877	0.0422	0.0374	1.09	1.01	1.19	0.254	0.0474	0.0515	0.358	1.05	0.948	1.16	-0.185	0.135	0.175	0.831	0.638	1.08	171	8.68e-06	0.00411	0.00194	0.0368	0.0877	0.0422	0.04	0.0861	0.0399	0.0333
Triglycerides to total lipids ratio in medium LDL || id:ebi-a-GCST90092915	Salt added to food || id:ukb-b-8121	100	-0.00318	0.0417	0.939	0.997	0.919	1.08	0.966	-0.0536	0.0501	0.284	0.948	0.859	1.05	0.000192	0.137	0.999	1	0.765	1.31	167	2.55e-05	-5.08e-05	0.00196	0.979	-0.00318	0.0417	0.939	NA	NA	NA
Cholesterol levels in medium VLDL || id:ebi-a-GCST90092916	Salt added to food || id:ukb-b-8121	100	0.0426	0.0389	0.273	1.04	0.967	1.13	0.438	0.0432	0.0522	0.407	1.04	0.943	1.16	-0.172	0.125	0.173	0.842	0.658	1.08	140	0.00448	0.00324	0.0018	0.0749	0.0426	0.0389	0.276	0.0232	0.0383	0.545
Cholesterol to total lipids ratio in medium VLDL || id:ebi-a-GCST90092917	Salt added to food || id:ukb-b-8121	100	-0.0283	0.0405	0.485	0.972	0.898	1.05	0.626	-0.0633	0.0493	0.199	0.939	0.852	1.03	-0.0562	0.133	0.673	0.945	0.729	1.23	171	1.04e-05	0.00042	0.0019	0.826	-0.0283	0.0405	0.486	-0.0393	0.0387	0.312
Cholesteryl ester levels in medium VLDL || id:ebi-a-GCST90092918	Salt added to food || id:ukb-b-8121	100	0.0299	0.0389	0.442	1.03	0.955	1.11	0.583	0.077	0.0523	0.141	1.08	0.975	1.2	-0.159	0.126	0.211	0.853	0.667	1.09	141	0.00336	0.00284	0.00181	0.119	0.0299	0.0389	0.444	0.0187	0.0364	0.609
Cholesteryl esters to total lipids ratio in medium VLDL || id:ebi-a-GCST90092919	Salt added to food || id:ukb-b-8121	100	-0.0316	0.0406	0.436	0.969	0.895	1.05	0.578	-0.0686	0.0515	0.183	0.934	0.844	1.03	-0.0476	0.133	0.721	0.953	0.735	1.24	173	6.41e-06	0.000242	0.00191	0.9	-0.0316	0.0406	0.438	-0.0321	0.0378	0.398
Free cholesterol levels in medium VLDL || id:ebi-a-GCST90092920	Salt added to food || id:ukb-b-8121	100	0.0568	0.0392	0.148	1.06	0.98	1.14	0.305	0.0326	0.0542	0.548	1.03	0.929	1.15	-0.176	0.126	0.165	0.838	0.655	1.07	142	0.00328	0.00351	0.00181	0.0552	0.0568	0.0392	0.151	NA	NA	NA
Free cholesterol to total lipids ratio in medium VLDL || id:ebi-a-GCST90092921	Salt added to food || id:ukb-b-8121	100	-0.0212	0.0404	0.6	0.979	0.905	1.06	0.711	-0.0519	0.0483	0.283	0.949	0.864	1.04	-0.0735	0.132	0.58	0.929	0.717	1.2	165	3.23e-05	0.000788	0.0019	0.679	-0.0212	0.0404	0.601	-0.0326	0.0383	0.398
Total lipid levels in medium VLDL || id:ebi-a-GCST90092922	Salt added to food || id:ukb-b-8121	101	0.07	0.0398	0.0787	1.07	0.992	1.16	0.262	0.0429	0.0544	0.429	1.04	0.938	1.16	-0.169	0.128	0.191	0.845	0.657	1.09	151	0.000818	0.00359	0.00184	0.0531	0.07	0.0398	0.0817	NA	NA	NA
Concentration of medium VLDL particles || id:ebi-a-GCST90092923	Salt added to food || id:ukb-b-8121	101	0.0597	0.0403	0.139	1.06	0.981	1.15	0.301	0.0363	0.053	0.493	1.04	0.935	1.15	-0.152	0.13	0.246	0.859	0.665	1.11	153	0.000555	0.00319	0.00186	0.0907	0.0597	0.0403	0.142	NA	NA	NA
Phospholipid levels in medium VLDL || id:ebi-a-GCST90092924	Salt added to food || id:ukb-b-8121	101	0.058	0.0405	0.152	1.06	0.979	1.15	0.308	0.0365	0.0544	0.502	1.04	0.932	1.15	-0.16	0.131	0.226	0.852	0.659	1.1	154	0.000416	0.00327	0.00187	0.084	0.058	0.0405	0.155	NA	NA	NA
Phospholipids to total lipids ratio in medium VLDL || id:ebi-a-GCST90092925	Salt added to food || id:ukb-b-8121	100	0.000188	0.0403	0.996	1	0.924	1.08	0.996	-0.0177	0.0472	0.707	0.982	0.896	1.08	-0.13	0.131	0.324	0.878	0.679	1.14	162	7.31e-05	0.00197	0.00188	0.299	0.000188	0.0403	0.996	-0.0113	0.0382	0.768
Triglyceride levels in medium VLDL || id:ebi-a-GCST90092926	Salt added to food || id:ukb-b-8121	100	0.0697	0.0414	0.0924	1.07	0.989	1.16	0.262	0.0279	0.0512	0.585	1.03	0.93	1.14	-0.131	0.134	0.329	0.877	0.674	1.14	167	2.1e-05	0.00303	0.00192	0.118	0.0697	0.0414	0.0956	0.0454	0.0386	0.242
Triglycerides to total lipids ratio in medium VLDL || id:ebi-a-GCST90092927	Salt added to food || id:ukb-b-8121	100	0.0225	0.0405	0.579	1.02	0.945	1.11	0.706	0.053	0.0476	0.265	1.05	0.961	1.16	0.0742	0.133	0.577	1.08	0.831	1.4	169	1.46e-05	-0.00078	0.0019	0.683	0.0225	0.0405	0.58	0.0337	0.0385	0.384
Monounsaturated fatty acid levels || id:ebi-a-GCST90092928	Salt added to food || id:ukb-b-8121	100	0.125	0.0425	0.00315	1.13	1.04	1.23	0.0898	0.077	0.0504	0.127	1.08	0.978	1.19	-0.133	0.137	0.333	0.876	0.67	1.14	171	1.03e-05	0.00389	0.00196	0.0497	0.125	0.0425	0.00393	0.112	0.0404	0.00675
Ratio of monounsaturated fatty acids to total fatty acids || id:ebi-a-GCST90092929	Salt added to food || id:ukb-b-8121	101	0.114	0.0429	0.00783	1.12	1.03	1.22	0.112	0.0837	0.0485	0.0845	1.09	0.989	1.2	-0.138	0.139	0.323	0.871	0.664	1.14	187	2.8e-07	0.00379	0.00199	0.0593	0.114	0.0429	0.00912	0.112	0.0404	0.00693
Total cholesterol minus HDL-C levels || id:ebi-a-GCST90092930	Salt added to food || id:ukb-b-8121	100	0.0652	0.0378	0.0846	1.07	0.991	1.15	0.262	0.0949	0.0516	0.0658	1.1	0.994	1.22	-0.179	0.121	0.142	0.836	0.659	1.06	133	0.0135	0.00369	0.00174	0.0365	0.0652	0.0378	0.0878	NA	NA	NA
Omega-3 fatty acid levels || id:ebi-a-GCST90092931	Salt added to food || id:ukb-b-8121	100	-0.0423	0.0391	0.279	0.959	0.888	1.03	0.44	-0.0325	0.0504	0.519	0.968	0.877	1.07	0.0178	0.128	0.89	1.02	0.792	1.31	153	0.000418	-0.000905	0.00184	0.623	-0.0423	0.0391	0.282	-0.0565	0.0375	0.135
Ratio of omega-3 fatty acids to total fatty acids || id:ebi-a-GCST90092932	Salt added to food || id:ukb-b-8121	101	-0.111	0.04	0.00554	0.895	0.827	0.968	0.0986	-0.0645	0.0508	0.204	0.938	0.849	1.04	0.0979	0.13	0.452	1.1	0.855	1.42	163	7.59e-05	-0.00315	0.00186	0.0941	-0.111	0.04	0.00661	NA	NA	NA
Omega-6 fatty acid levels || id:ebi-a-GCST90092933	Salt added to food || id:ukb-b-8121	101	0.0718	0.038	0.0586	1.07	0.997	1.16	0.262	0.0678	0.0501	0.176	1.07	0.97	1.18	-0.00853	0.124	0.945	0.992	0.777	1.27	141	0.00414	0.00121	0.00178	0.499	0.0718	0.038	0.0615	0.0829	0.0359	0.0229
Ratio of omega-6 fatty acids to omega-3 fatty acids || id:ebi-a-GCST90092934	Salt added to food || id:ukb-b-8121	101	0.0818	0.0397	0.0394	1.09	1	1.17	0.254	0.0336	0.0522	0.52	1.03	0.934	1.15	-0.0416	0.13	0.75	0.959	0.743	1.24	159	0.000145	0.00186	0.00187	0.321	0.0818	0.0397	0.042	NA	NA	NA
Ratio of omega-6 fatty acids to total fatty acids || id:ebi-a-GCST90092935	Salt added to food || id:ukb-b-8121	101	-0.0766	0.0401	0.056	0.926	0.856	1	0.262	-0.0413	0.05	0.409	0.96	0.87	1.06	0.146	0.13	0.265	1.16	0.897	1.49	163	6.54e-05	-0.00335	0.00186	0.0753	-0.0766	0.0401	0.0588	-0.0663	0.039	0.092
Phenylalanine levels || id:ebi-a-GCST90092936	Salt added to food || id:ukb-b-8121	102	-0.0588	0.0375	0.117	0.943	0.876	1.01	0.281	0.000144	0.0505	0.998	1	0.906	1.1	-0.14	0.123	0.257	0.869	0.683	1.11	134	0.0165	0.00123	0.00176	0.488	-0.0588	0.0375	0.12	NA	NA	NA
Phosphatidylcholine levels || id:ebi-a-GCST90092937	Salt added to food || id:ukb-b-8121	102	0.0441	0.0385	0.252	1.05	0.969	1.13	0.418	0.0404	0.0474	0.394	1.04	0.949	1.14	0.0129	0.127	0.919	1.01	0.79	1.3	161	0.000125	0.000469	0.00182	0.797	0.0441	0.0385	0.255	0.0653	0.0349	0.0641
Phosphoglycerides levels || id:ebi-a-GCST90092938	Salt added to food || id:ukb-b-8121	101	0.062	0.0376	0.0992	1.06	0.988	1.15	0.274	0.0645	0.0496	0.194	1.07	0.968	1.18	-0.0385	0.123	0.756	0.962	0.756	1.23	148	0.00119	0.00151	0.00177	0.394	0.062	0.0376	0.102	0.0749	0.035	0.035
Polyunsaturated fatty acid levels || id:ebi-a-GCST90092939	Salt added to food || id:ukb-b-8121	100	0.0612	0.036	0.0893	1.06	0.991	1.14	0.262	0.0204	0.0506	0.687	1.02	0.924	1.13	-0.023	0.118	0.846	0.977	0.776	1.23	126	0.0333	0.00127	0.00169	0.454	0.0612	0.036	0.0925	NA	NA	NA
Ratio of polyunsaturated fatty acids to monounsaturated fatty acids || id:ebi-a-GCST90092940	Salt added to food || id:ukb-b-8121	101	-0.119	0.0421	0.00461	0.888	0.817	0.964	0.0958	-0.101	0.0524	0.0537	0.904	0.816	1	0.169	0.135	0.212	1.18	0.909	1.54	180	1.52e-06	-0.00435	0.00194	0.027	-0.119	0.0421	0.00558	-0.106	0.0401	0.0096
Ratio of polyunsaturated fatty acids to total fatty acids || id:ebi-a-GCST90092941	Salt added to food || id:ukb-b-8121	101	-0.12	0.0407	0.00317	0.887	0.819	0.96	0.0898	-0.0584	0.0521	0.262	0.943	0.852	1.04	0.185	0.13	0.157	1.2	0.933	1.55	168	2.61e-05	-0.0046	0.00186	0.0153	-0.12	0.0407	0.00395	-0.107	0.0386	0.00677
Pyruvate levels || id:ebi-a-GCST90092942	Salt added to food || id:ukb-b-8121	102	-0.0159	0.0355	0.654	0.984	0.918	1.06	0.757	-0.0297	0.051	0.561	0.971	0.878	1.07	-0.142	0.116	0.225	0.868	0.691	1.09	119	0.106	0.00189	0.00166	0.258	-0.0159	0.0355	0.655	NA	NA	NA
Remnant cholesterol (non-HDL, non-LDL -cholesterol) || id:ebi-a-GCST90092943	Salt added to food || id:ukb-b-8121	100	0.0554	0.0374	0.139	1.06	0.982	1.14	0.301	0.0497	0.0528	0.347	1.05	0.948	1.17	-0.2	0.119	0.0973	0.819	0.648	1.03	130	0.02	0.00385	0.00171	0.027	0.0554	0.0374	0.142	NA	NA	NA
Cholesterol levels in small HDL || id:ebi-a-GCST90092944	Salt added to food || id:ukb-b-8121	102	0.142	0.04	0.000364	1.15	1.07	1.25	0.0226	0.116	0.0524	0.0275	1.12	1.01	1.24	-0.0171	0.13	0.896	0.983	0.761	1.27	152	0.000783	0.0024	0.00187	0.202	0.142	0.04	0.000557	NA	NA	NA
Cholesterol to total lipids ratio in small HDL || id:ebi-a-GCST90092945	Salt added to food || id:ukb-b-8121	100	0.000879	0.0408	0.983	1	0.924	1.08	0.991	0.0245	0.0509	0.63	1.02	0.928	1.13	0.0818	0.133	0.541	1.09	0.835	1.41	158	0.000146	-0.00122	0.00191	0.526	0.000879	0.0408	0.983	0.0128	0.0392	0.744
Cholesteryl ester levels in small HDL || id:ebi-a-GCST90092946	Salt added to food || id:ukb-b-8121	102	0.154	0.0408	0.000164	1.17	1.08	1.26	0.0226	0.0657	0.0516	0.202	1.07	0.965	1.18	-0.00986	0.133	0.941	0.99	0.763	1.29	158	0.00027	0.00246	0.00191	0.2	0.154	0.0408	0.000276	0.143	0.0398	0.000532
Cholesteryl esters to total lipids ratio in small HDL || id:ebi-a-GCST90092947	Salt added to food || id:ukb-b-8121	101	0.0139	0.0404	0.732	1.01	0.937	1.1	0.811	0.0441	0.0518	0.394	1.05	0.944	1.16	0.11	0.132	0.407	1.12	0.861	1.45	160	0.000132	-0.00145	0.00189	0.446	0.0139	0.0404	0.732	0.0258	0.0389	0.509
Free cholesterol levels in small HDL || id:ebi-a-GCST90092948	Salt added to food || id:ukb-b-8121	102	0.0884	0.0437	0.0432	1.09	1	1.19	0.262	0.0635	0.0506	0.21	1.07	0.965	1.18	-0.0346	0.143	0.81	0.966	0.729	1.28	189	2.41e-07	0.00185	0.00205	0.37	0.0884	0.0437	0.0458	0.115	0.0383	0.00328
Free cholesterol to total lipids ratio in small HDL || id:ebi-a-GCST90092949	Salt added to food || id:ukb-b-8121	100	-0.0688	0.0391	0.0787	0.934	0.865	1.01	0.262	-0.0889	0.0476	0.0618	0.915	0.833	1	-0.0322	0.128	0.802	0.968	0.753	1.24	157	0.000203	-0.000551	0.00184	0.765	-0.0688	0.0391	0.0818	-0.0584	0.038	0.128
Total lipid levels in small HDL || id:ebi-a-GCST90092950	Salt added to food || id:ukb-b-8121	101	0.16	0.0442	0.000298	1.17	1.08	1.28	0.0226	0.108	0.0529	0.0409	1.11	1	1.24	-0.0689	0.143	0.631	0.933	0.705	1.24	184	6.31e-07	0.00344	0.00205	0.0961	0.16	0.0442	0.000469	0.145	0.0395	0.000409
Concentration of small HDL particles || id:ebi-a-GCST90092951	Salt added to food || id:ukb-b-8121	102	0.151	0.0413	0.000267	1.16	1.07	1.26	0.0226	0.0915	0.0519	0.0778	1.1	0.99	1.21	-0.0517	0.134	0.701	0.95	0.73	1.24	162	0.000117	0.00304	0.00192	0.117	0.151	0.0413	0.000424	0.138	0.0401	0.000819
Phospholipid levels in small HDL || id:ebi-a-GCST90092952	Salt added to food || id:ukb-b-8121	101	0.149	0.0439	0.000677	1.16	1.07	1.27	0.0281	0.0883	0.0516	0.0871	1.09	0.987	1.21	-0.0578	0.142	0.686	0.944	0.714	1.25	184	7.13e-07	0.00311	0.00204	0.13	0.149	0.0439	0.000973	0.126	0.0409	0.00277
Phospholipids to total lipids ratio in small HDL || id:ebi-a-GCST90092953	Salt added to food || id:ukb-b-8121	101	-0.0342	0.0387	0.377	0.966	0.896	1.04	0.543	-0.0386	0.0503	0.443	0.962	0.872	1.06	0.0842	0.127	0.507	1.09	0.849	1.39	151	0.000794	-0.00178	0.00181	0.328	-0.0342	0.0387	0.379	NA	NA	NA
Triglyceride levels in small HDL || id:ebi-a-GCST90092954	Salt added to food || id:ukb-b-8121	101	0.0847	0.043	0.0492	1.09	1	1.18	0.262	0.0443	0.051	0.385	1.05	0.946	1.16	-0.181	0.139	0.196	0.835	0.636	1.1	186	4.2e-07	0.004	0.00199	0.0473	0.0847	0.043	0.0519	0.0628	0.0411	0.129
Triglycerides to total lipids ratio in small HDL || id:ebi-a-GCST90092955	Salt added to food || id:ukb-b-8121	101	0.0223	0.0413	0.589	1.02	0.943	1.11	0.706	-0.017	0.0495	0.731	0.983	0.892	1.08	-0.199	0.134	0.141	0.82	0.631	1.07	178	2.93e-06	0.00333	0.00192	0.0861	0.0223	0.0413	0.59	NA	NA	NA
Cholesterol levels in small LDL || id:ebi-a-GCST90092956	Salt added to food || id:ukb-b-8121	100	0.0769	0.0381	0.0437	1.08	1	1.16	0.262	0.0821	0.0511	0.108	1.09	0.982	1.2	-0.181	0.122	0.141	0.834	0.657	1.06	133	0.0125	0.00389	0.00175	0.0285	0.0769	0.0381	0.0464	NA	NA	NA
Cholesterol to total lipids ratio in small LDL || id:ebi-a-GCST90092957	Salt added to food || id:ukb-b-8121	102	0.0307	0.0427	0.472	1.03	0.948	1.12	0.615	0.0234	0.0514	0.649	1.02	0.926	1.13	0.0298	0.141	0.833	1.03	0.782	1.36	172	1.29e-05	1.39e-05	0.00201	0.995	0.0307	0.0427	0.474	0.0427	0.0409	0.298
Cholesteryl ester levels in small LDL || id:ebi-a-GCST90092958	Salt added to food || id:ukb-b-8121	101	0.0731	0.0409	0.0742	1.08	0.993	1.17	0.262	0.044	0.0527	0.403	1.04	0.942	1.16	-0.152	0.132	0.255	0.859	0.663	1.11	156	0.000274	0.00338	0.00189	0.0774	0.0731	0.0409	0.0773	0.0859	0.0382	0.0269
Cholesteryl esters to total lipids ratio in small LDL || id:ebi-a-GCST90092959	Salt added to food || id:ukb-b-8121	100	0.0935	0.0375	0.0127	1.1	1.02	1.18	0.15	0.0243	0.0513	0.636	1.02	0.927	1.13	-0.0522	0.122	0.67	0.949	0.747	1.21	129	0.0218	0.0022	0.00175	0.213	0.0935	0.0375	0.0143	NA	NA	NA
Free cholesterol levels in small LDL || id:ebi-a-GCST90092960	Salt added to food || id:ukb-b-8121	100	0.045	0.0385	0.243	1.05	0.97	1.13	0.409	0.0421	0.0517	0.415	1.04	0.942	1.15	-0.148	0.125	0.238	0.862	0.676	1.1	137	0.00734	0.00291	0.00179	0.107	0.045	0.0385	0.246	NA	NA	NA
Free cholesterol to total lipids ratio in small LDL || id:ebi-a-GCST90092961	Salt added to food || id:ukb-b-8121	100	-0.0425	0.0425	0.318	0.958	0.882	1.04	0.479	-0.00375	0.0515	0.942	0.996	0.901	1.1	0.0583	0.139	0.676	1.06	0.807	1.39	179	1.51e-06	-0.00152	0.002	0.448	-0.0425	0.0425	0.32	-0.0283	0.0402	0.484
Total lipid levels in small LDL || id:ebi-a-GCST90092962	Salt added to food || id:ukb-b-8121	100	0.0761	0.038	0.0456	1.08	1	1.16	0.262	0.0596	0.0542	0.271	1.06	0.955	1.18	-0.198	0.121	0.106	0.821	0.647	1.04	133	0.0129	0.00412	0.00174	0.0197	0.0761	0.038	0.0483	NA	NA	NA
Concentration of small LDL particles || id:ebi-a-GCST90092963	Salt added to food || id:ukb-b-8121	100	0.0531	0.0375	0.157	1.05	0.98	1.14	0.316	0.0167	0.0537	0.755	1.02	0.915	1.13	-0.201	0.12	0.0975	0.818	0.646	1.04	129	0.022	0.00383	0.00172	0.0286	0.0531	0.0375	0.161	NA	NA	NA
Phospholipid levels in small LDL || id:ebi-a-GCST90092964	Salt added to food || id:ukb-b-8121	100	0.0588	0.0376	0.117	1.06	0.985	1.14	0.281	0.0661	0.0529	0.211	1.07	0.963	1.19	-0.207	0.12	0.0879	0.813	0.643	1.03	130	0.0194	0.004	0.00172	0.022	0.0588	0.0376	0.12	NA	NA	NA
Phospholipids to total lipids ratio in small LDL || id:ebi-a-GCST90092965	Salt added to food || id:ukb-b-8121	100	-0.0862	0.0382	0.0239	0.917	0.851	0.989	0.221	-0.048	0.0498	0.335	0.953	0.864	1.05	0.0322	0.125	0.796	1.03	0.809	1.32	134	0.0107	-0.00179	0.00179	0.32	-0.0862	0.0382	0.0261	-0.073	0.0365	0.0482
Triglyceride levels in small LDL || id:ebi-a-GCST90092966	Salt added to food || id:ukb-b-8121	100	0.068	0.0427	0.111	1.07	0.984	1.16	0.281	0.0228	0.05	0.648	1.02	0.928	1.13	-0.154	0.138	0.267	0.857	0.654	1.12	178	1.84e-06	0.00335	0.00198	0.0941	0.068	0.0427	0.114	0.0555	0.041	0.179
Triglycerides to total lipids ratio in small LDL || id:ebi-a-GCST90092967	Salt added to food || id:ukb-b-8121	100	0.0155	0.043	0.718	1.02	0.934	1.1	0.802	-0.0229	0.0524	0.662	0.977	0.882	1.08	-0.00927	0.141	0.948	0.991	0.752	1.31	183	5.51e-07	0.000373	0.00202	0.854	0.0155	0.043	0.719	0.00346	0.0415	0.934
Cholesterol levels in small VLDL || id:ebi-a-GCST90092968	Salt added to food || id:ukb-b-8121	101	0.0534	0.0414	0.197	1.05	0.973	1.14	0.367	0.0395	0.0545	0.469	1.04	0.935	1.16	-0.197	0.133	0.144	0.822	0.632	1.07	161	0.000108	0.00376	0.00191	0.0519	0.0534	0.0414	0.2	NA	NA	NA
Cholesterol to total lipids ratio in small VLDL || id:ebi-a-GCST90092969	Salt added to food || id:ukb-b-8121	100	-0.000462	0.042	0.991	1	0.92	1.09	0.995	-0.0279	0.0519	0.591	0.972	0.878	1.08	-0.134	0.137	0.332	0.875	0.669	1.14	172	7.06e-06	0.00201	0.00197	0.31	-0.000462	0.042	0.991	-0.0126	0.0398	0.753
Cholesteryl ester levels in small VLDL || id:ebi-a-GCST90092970	Salt added to food || id:ukb-b-8121	101	0.0599	0.0407	0.141	1.06	0.98	1.15	0.301	0.0463	0.0536	0.387	1.05	0.943	1.16	-0.224	0.13	0.0885	0.799	0.619	1.03	156	0.000295	0.00427	0.00186	0.0241	0.0599	0.0407	0.144	NA	NA	NA
Cholesteryl esters to total lipids ratio in small VLDL || id:ebi-a-GCST90092971	Salt added to food || id:ukb-b-8121	100	0.00191	0.0427	0.964	1	0.921	1.09	0.979	0.00337	0.0536	0.95	1	0.903	1.11	-0.194	0.138	0.165	0.824	0.628	1.08	173	6.78e-06	0.00295	0.00199	0.141	0.00191	0.0427	0.964	-0.0104	0.0404	0.798
Free cholesterol levels in small VLDL || id:ebi-a-GCST90092972	Salt added to food || id:ukb-b-8121	100	0.0593	0.0402	0.14	1.06	0.981	1.15	0.301	0.0391	0.0521	0.453	1.04	0.939	1.15	-0.193	0.129	0.139	0.825	0.641	1.06	148	0.000954	0.00379	0.00185	0.043	0.0593	0.0402	0.144	NA	NA	NA
Free cholesterol to total lipids ratio in small VLDL || id:ebi-a-GCST90092973	Salt added to food || id:ukb-b-8121	100	-0.00698	0.0398	0.861	0.993	0.919	1.07	0.901	-0.0381	0.0492	0.439	0.963	0.874	1.06	-0.0393	0.13	0.764	0.962	0.745	1.24	161	8.07e-05	0.000486	0.00187	0.795	-0.00698	0.0398	0.861	-0.0171	0.0382	0.655
Total lipid levels in small VLDL || id:ebi-a-GCST90092974	Salt added to food || id:ukb-b-8121	101	0.0738	0.042	0.0786	1.08	0.992	1.17	0.262	0.069	0.0537	0.199	1.07	0.964	1.19	-0.206	0.135	0.129	0.814	0.625	1.06	169	1.87e-05	0.00421	0.00193	0.0313	0.0738	0.042	0.0817	NA	NA	NA
Concentration of small VLDL particles || id:ebi-a-GCST90092975	Salt added to food || id:ukb-b-8121	101	0.073	0.0427	0.0871	1.08	0.989	1.17	0.262	0.06	0.0517	0.246	1.06	0.96	1.18	-0.208	0.137	0.131	0.812	0.621	1.06	176	4.13e-06	0.00423	0.00196	0.0334	0.073	0.0427	0.0902	NA	NA	NA
Phospholipid levels in small VLDL || id:ebi-a-GCST90092976	Salt added to food || id:ukb-b-8121	101	0.0596	0.0415	0.151	1.06	0.979	1.15	0.307	0.0358	0.0525	0.496	1.04	0.935	1.15	-0.175	0.134	0.194	0.839	0.646	1.09	162	8.94e-05	0.00353	0.00191	0.0685	0.0596	0.0415	0.154	NA	NA	NA
Phospholipids to total lipids ratio in small VLDL || id:ebi-a-GCST90092977	Salt added to food || id:ukb-b-8121	100	-0.00444	0.04	0.912	0.996	0.92	1.08	0.942	-0.023	0.0489	0.638	0.977	0.888	1.08	-0.0257	0.131	0.845	0.975	0.754	1.26	162	6.51e-05	0.00032	0.00188	0.865	-0.00444	0.04	0.912	-0.0142	0.0386	0.713
Triglyceride levels in small VLDL || id:ebi-a-GCST90092978	Salt added to food || id:ukb-b-8121	101	0.0468	0.0434	0.281	1.05	0.962	1.14	0.44	0.0312	0.0536	0.56	1.03	0.929	1.15	-0.132	0.141	0.354	0.877	0.664	1.16	189	1.91e-07	0.00269	0.00203	0.188	0.0468	0.0434	0.283	0.0356	0.0422	0.4
Triglycerides to total lipids ratio in small VLDL || id:ebi-a-GCST90092979	Salt added to food || id:ukb-b-8121	100	0.00169	0.0415	0.968	1	0.923	1.09	0.979	0.0337	0.0502	0.501	1.03	0.937	1.14	0.102	0.136	0.453	1.11	0.849	1.44	170	1.18e-05	-0.00152	0.00195	0.438	0.00169	0.0415	0.968	0.0133	0.0394	0.737
Saturated fatty acid levels || id:ebi-a-GCST90092980	Salt added to food || id:ukb-b-8121	100	0.107	0.0399	0.0076	1.11	1.03	1.2	0.112	0.0702	0.0505	0.164	1.07	0.972	1.18	-0.15	0.128	0.244	0.861	0.67	1.11	151	0.00065	0.00386	0.00184	0.0379	0.107	0.0399	0.00888	0.0935	0.0379	0.0153
Ratio of saturated fatty acids to total fatty acids || id:ebi-a-GCST90092981	Salt added to food || id:ukb-b-8121	101	0.0712	0.0417	0.0882	1.07	0.989	1.17	0.262	0.0182	0.0541	0.736	1.02	0.916	1.13	-0.171	0.135	0.209	0.843	0.647	1.1	168	2.64e-05	0.00365	0.00194	0.0626	0.0712	0.0417	0.0913	0.0573	0.039	0.145
Sphingomyelin levels || id:ebi-a-GCST90092982	Salt added to food || id:ukb-b-8121	100	0.0416	0.0341	0.223	1.04	0.975	1.11	0.391	0.0623	0.049	0.204	1.06	0.967	1.17	-0.078	0.111	0.485	0.925	0.744	1.15	123	0.0545	0.0018	0.00159	0.261	0.0416	0.0341	0.226	NA	NA	NA
Ratio of triglycerides to phosphoglycerides || id:ebi-a-GCST90092983	Salt added to food || id:ukb-b-8121	101	0.0288	0.0432	0.505	1.03	0.946	1.12	0.638	0.00966	0.0504	0.848	1.01	0.915	1.11	-0.174	0.14	0.217	0.84	0.638	1.11	203	5.48e-09	0.00306	0.00202	0.132	0.0288	0.0432	0.507	0.0311	0.0398	0.437
Total concentration of branched-chain amino acids (leucine + isoleucine + valine) || id:ebi-a-GCST90092984	Salt added to food || id:ukb-b-8121	102	0.0115	0.0404	0.777	1.01	0.935	1.09	0.837	0.00473	0.051	0.926	1	0.909	1.11	-0.0402	0.133	0.763	0.961	0.74	1.25	165	5.58e-05	0.000776	0.0019	0.684	0.0115	0.0404	0.777	0.000622	0.0388	0.987
Total cholesterol levels || id:ebi-a-GCST90092985	Salt added to food || id:ukb-b-8121	100	0.0603	0.0357	0.0915	1.06	0.99	1.14	0.262	0.0774	0.0489	0.113	1.08	0.982	1.19	-0.111	0.116	0.341	0.895	0.714	1.12	125	0.0396	0.00258	0.00166	0.124	0.0603	0.0357	0.0946	0.0417	0.035	0.237
Total esterified cholesterol levels || id:ebi-a-GCST90092986	Salt added to food || id:ukb-b-8121	100	0.0613	0.0355	0.0842	1.06	0.992	1.14	0.262	0.102	0.0487	0.0354	1.11	1.01	1.22	-0.101	0.115	0.381	0.904	0.721	1.13	124	0.0442	0.00245	0.00165	0.141	0.0613	0.0355	0.0874	NA	NA	NA
Total fatty acid levels || id:ebi-a-GCST90092987	Salt added to food || id:ukb-b-8121	100	0.105	0.04	0.00857	1.11	1.03	1.2	0.112	0.0935	0.0511	0.0674	1.1	0.993	1.21	-0.116	0.129	0.372	0.891	0.692	1.15	151	0.000606	0.00333	0.00185	0.0753	0.105	0.04	0.00993	0.0932	0.0383	0.0169
Total free cholesterol levels || id:ebi-a-GCST90092988	Salt added to food || id:ukb-b-8121	100	0.0572	0.0365	0.117	1.06	0.986	1.14	0.281	0.0425	0.0509	0.404	1.04	0.944	1.15	-0.132	0.118	0.268	0.877	0.695	1.1	129	0.0247	0.00285	0.00169	0.0961	0.0572	0.0365	0.121	NA	NA	NA
Total lipid levels in lipoprotein particles || id:ebi-a-GCST90092989	Salt added to food || id:ukb-b-8121	100	0.0831	0.0368	0.0239	1.09	1.01	1.17	0.221	0.0374	0.0511	0.464	1.04	0.939	1.15	-0.131	0.118	0.27	0.877	0.695	1.11	129	0.0238	0.00323	0.0017	0.0601	0.0831	0.0368	0.0261	NA	NA	NA
Total concentration of lipoprotein particles || id:ebi-a-GCST90092990	Salt added to food || id:ukb-b-8121	101	0.0836	0.0346	0.0157	1.09	1.02	1.16	0.177	0.12	0.0482	0.0124	1.13	1.03	1.24	0.0369	0.114	0.746	1.04	0.83	1.3	126	0.0386	0.000704	0.00163	0.667	0.0836	0.0346	0.0175	NA	NA	NA
Total phospholipid levels in lipoprotein particles || id:ebi-a-GCST90092991	Salt added to food || id:ukb-b-8121	100	0.0754	0.0349	0.031	1.08	1.01	1.15	0.242	0.0531	0.0489	0.278	1.05	0.958	1.16	-0.0746	0.113	0.512	0.928	0.743	1.16	124	0.0448	0.00226	0.00163	0.168	0.0754	0.0349	0.0335	NA	NA	NA
Total triglycerides levels || id:ebi-a-GCST90092992	Salt added to food || id:ukb-b-8121	100	0.0667	0.0427	0.119	1.07	0.983	1.16	0.281	0.0262	0.0524	0.618	1.03	0.926	1.14	-0.141	0.138	0.312	0.869	0.662	1.14	180	1.12e-06	0.00312	0.00198	0.119	0.0667	0.0427	0.122	0.0536	0.0409	0.193
Tyrosine levels || id:ebi-a-GCST90092993	Salt added to food || id:ukb-b-8121	100	-0.0595	0.0393	0.13	0.942	0.872	1.02	0.295	0.0239	0.0509	0.638	1.02	0.927	1.13	-0.00591	0.129	0.963	0.994	0.772	1.28	145	0.00188	-0.000807	0.00185	0.663	-0.0595	0.0393	0.133	NA	NA	NA
Degree of unsaturation || id:ebi-a-GCST90092994	Salt added to food || id:ukb-b-8121	101	-0.116	0.0393	0.00324	0.891	0.825	0.962	0.0898	-0.0117	0.0499	0.814	0.988	0.896	1.09	0.193	0.125	0.125	1.21	0.949	1.55	161	0.000112	-0.00466	0.0018	0.0109	-0.116	0.0393	0.00403	-0.105	0.038	0.0069
Valine levels || id:ebi-a-GCST90092995	Salt added to food || id:ukb-b-8121	102	0.0136	0.0408	0.739	1.01	0.936	1.1	0.813	-0.00417	0.0498	0.933	0.996	0.903	1.1	-0.0574	0.134	0.669	0.944	0.726	1.23	167	3.65e-05	0.00107	0.00192	0.579	0.0136	0.0408	0.74	0.00466	0.0395	0.906
VLDL cholesterol levels || id:ebi-a-GCST90092996	Salt added to food || id:ukb-b-8121	101	0.0596	0.0398	0.134	1.06	0.982	1.15	0.3	0.0538	0.0538	0.318	1.06	0.95	1.17	-0.191	0.128	0.137	0.826	0.643	1.06	148	0.00121	0.00377	0.00183	0.0417	0.0596	0.0398	0.137	NA	NA	NA
Cholesteryl ester levels in VLDL || id:ebi-a-GCST90092997	Salt added to food || id:ukb-b-8121	101	0.0476	0.0409	0.245	1.05	0.968	1.14	0.409	0.0185	0.0532	0.728	1.02	0.918	1.13	-0.183	0.132	0.169	0.833	0.643	1.08	156	0.000267	0.00347	0.00189	0.0696	0.0476	0.0409	0.248	0.0575	0.0394	0.148
Free cholesterol levels in VLDL || id:ebi-a-GCST90092998	Salt added to food || id:ukb-b-8121	101	0.0721	0.0402	0.0728	1.07	0.993	1.16	0.262	0.0663	0.0534	0.215	1.07	0.962	1.19	-0.196	0.129	0.131	0.822	0.638	1.06	154	0.000443	0.00404	0.00184	0.031	0.0721	0.0402	0.0758	NA	NA	NA
Total lipid levels in VLDL || id:ebi-a-GCST90092999	Salt added to food || id:ukb-b-8121	100	0.0699	0.0416	0.0926	1.07	0.989	1.16	0.262	0.045	0.05	0.368	1.05	0.948	1.15	-0.177	0.134	0.19	0.838	0.645	1.09	166	2.95e-05	0.00371	0.00192	0.0558	0.0699	0.0416	0.0957	0.0586	0.0402	0.149
Concentration of VLDL particles || id:ebi-a-GCST90093000	Salt added to food || id:ukb-b-8121	101	0.0605	0.0406	0.136	1.06	0.981	1.15	0.301	0.0451	0.0539	0.402	1.05	0.941	1.16	-0.194	0.13	0.139	0.823	0.638	1.06	156	0.000274	0.00383	0.00187	0.0426	0.0605	0.0406	0.139	NA	NA	NA
Phospholipid levels in VLDL || id:ebi-a-GCST90093001	Salt added to food || id:ukb-b-8121	101	0.0822	0.0429	0.055	1.09	0.998	1.18	0.262	0.0457	0.0541	0.398	1.05	0.941	1.16	-0.218	0.137	0.115	0.804	0.615	1.05	177	3.58e-06	0.00451	0.00196	0.0236	0.0822	0.0429	0.0579	0.0714	0.0412	0.0859
Average diameter for VLDL particles || id:ebi-a-GCST90093002	Salt added to food || id:ukb-b-8121	101	0.0527	0.0425	0.215	1.05	0.97	1.15	0.385	0.018	0.0489	0.713	1.02	0.925	1.12	-0.114	0.139	0.411	0.892	0.679	1.17	194	5.07e-08	0.00252	0.00199	0.209	0.0527	0.0425	0.218	0.0407	0.0376	0.282
Triglyceride levels in VLDL || id:ebi-a-GCST90093003	Salt added to food || id:ukb-b-8121	100	0.0623	0.0422	0.14	1.06	0.98	1.16	0.301	0.0237	0.0509	0.642	1.02	0.927	1.13	-0.135	0.137	0.328	0.874	0.669	1.14	177	2.18e-06	0.00297	0.00196	0.134	0.0623	0.0422	0.143	0.0482	0.0382	0.21
Cholesterol levels in very large HDL || id:ebi-a-GCST90093004	Salt added to food || id:ukb-b-8121	100	-0.092	0.0396	0.02	0.912	0.844	0.986	0.216	-0.0712	0.0477	0.136	0.931	0.848	1.02	0.0974	0.128	0.449	1.1	0.857	1.42	176	2.75e-06	-0.00286	0.00184	0.124	-0.092	0.0396	0.022	NA	NA	NA
Cholesterol to total lipids ratio in very large HDL || id:ebi-a-GCST90093005	Salt added to food || id:ukb-b-8121	100	0.0698	0.0376	0.0633	1.07	0.996	1.15	0.262	0.0705	0.048	0.143	1.07	0.977	1.18	-0.0379	0.123	0.758	0.963	0.757	1.22	144	0.00231	0.00162	0.00176	0.359	0.0698	0.0376	0.0663	NA	NA	NA
Cholesteryl ester levels in very large HDL || id:ebi-a-GCST90093006	Salt added to food || id:ukb-b-8121	100	-0.0873	0.0395	0.027	0.916	0.848	0.99	0.224	-0.0567	0.0484	0.241	0.945	0.859	1.04	0.114	0.128	0.374	1.12	0.873	1.44	178	1.92e-06	-0.00303	0.00183	0.101	-0.0873	0.0395	0.0293	-0.0765	0.0366	0.0394
Cholesteryl esters to total lipids ratio in very large HDL || id:ebi-a-GCST90093007	Salt added to food || id:ukb-b-8121	100	0.0591	0.0407	0.146	1.06	0.98	1.15	0.305	0.0571	0.0531	0.282	1.06	0.954	1.17	0.107	0.133	0.426	1.11	0.857	1.44	154	0.000366	-0.000714	0.00191	0.709	0.0591	0.0407	0.149	NA	NA	NA
Free cholesterol levels in very large HDL || id:ebi-a-GCST90093008	Salt added to food || id:ukb-b-8121	100	-0.107	0.04	0.00754	0.899	0.831	0.972	0.112	-0.0937	0.0483	0.0523	0.911	0.828	1	0.0418	0.13	0.749	1.04	0.808	1.35	169	1.4e-05	-0.00224	0.00187	0.233	-0.107	0.04	0.00882	-0.0955	0.0389	0.016
Free cholesterol to total lipids ratio in very large HDL || id:ebi-a-GCST90093009	Salt added to food || id:ukb-b-8121	100	0.0619	0.0354	0.0805	1.06	0.993	1.14	0.262	0.048	0.0464	0.301	1.05	0.958	1.15	-0.158	0.114	0.169	0.854	0.683	1.07	147	0.00123	0.00331	0.00163	0.0454	0.0619	0.0354	0.0836	0.0731	0.0339	0.0335
Total lipid levels in very large HDL || id:ebi-a-GCST90093010	Salt added to food || id:ukb-b-8121	100	-0.0962	0.0385	0.0125	0.908	0.842	0.979	0.15	-0.0745	0.0487	0.126	0.928	0.844	1.02	0.0907	0.125	0.469	1.09	0.858	1.4	168	1.7e-05	-0.00282	0.00179	0.119	-0.0962	0.0385	0.0141	-0.0853	0.0375	0.0251
Concentration of very large HDL particles || id:ebi-a-GCST90093011	Salt added to food || id:ukb-b-8121	100	-0.0824	0.0372	0.0266	0.921	0.856	0.99	0.224	-0.0854	0.048	0.0754	0.918	0.836	1.01	0.0582	0.121	0.631	1.06	0.836	1.34	157	0.000204	-0.00212	0.00174	0.225	-0.0824	0.0372	0.0289	NA	NA	NA
Phospholipid levels in very large HDL || id:ebi-a-GCST90093012	Salt added to food || id:ukb-b-8121	101	-0.11	0.0394	0.00528	0.896	0.829	0.968	0.0986	-0.0635	0.0462	0.169	0.938	0.857	1.03	0.0911	0.128	0.478	1.1	0.853	1.41	179	1.87e-06	-0.00303	0.00183	0.102	-0.11	0.0394	0.00632	NA	NA	NA
Phospholipids to total lipids ratio in very large HDL || id:ebi-a-GCST90093013	Salt added to food || id:ukb-b-8121	100	-0.11	0.0388	0.00448	0.896	0.83	0.966	0.0958	-0.0567	0.0471	0.229	0.945	0.862	1.04	0.146	0.124	0.243	1.16	0.907	1.48	164	4.45e-05	-0.00386	0.00178	0.0327	-0.11	0.0388	0.00545	-0.099	0.0377	0.01
Triglyceride levels in very large HDL || id:ebi-a-GCST90093014	Salt added to food || id:ukb-b-8121	101	0.00971	0.039	0.803	1.01	0.936	1.09	0.862	0.0315	0.0514	0.54	1.03	0.933	1.14	-0.14	0.127	0.272	0.869	0.678	1.11	149	0.00101	0.00225	0.00182	0.218	0.00971	0.039	0.804	-0.00228	0.0373	0.951
Triglycerides to total lipids ratio in very large HDL || id:ebi-a-GCST90093015	Salt added to food || id:ukb-b-8121	101	0.0791	0.041	0.0533	1.08	0.999	1.17	0.262	0.0555	0.0484	0.252	1.06	0.961	1.16	-0.182	0.132	0.171	0.834	0.644	1.08	178	2.77e-06	0.00394	0.00189	0.0402	0.0791	0.041	0.0561	0.0669	0.0397	0.0951
Cholesterol levels in very large VLDL || id:ebi-a-GCST90093016	Salt added to food || id:ukb-b-8121	100	0.0738	0.0411	0.0722	1.08	0.993	1.17	0.262	0.0644	0.0526	0.22	1.07	0.962	1.18	-0.183	0.132	0.168	0.833	0.643	1.08	163	5.71e-05	0.00387	0.00189	0.0434	0.0738	0.0411	0.0753	0.0623	0.04	0.123
Cholesterol to total lipids ratio in very large VLDL || id:ebi-a-GCST90093017	Salt added to food || id:ukb-b-8121	100	-0.0292	0.0436	0.503	0.971	0.892	1.06	0.638	-0.012	0.0513	0.816	0.988	0.894	1.09	0.00197	0.143	0.989	1	0.757	1.33	191	7.81e-08	-0.00047	0.00205	0.819	-0.0292	0.0436	0.505	-0.0168	0.042	0.691
Cholesteryl ester levels in very large VLDL || id:ebi-a-GCST90093018	Salt added to food || id:ukb-b-8121	100	0.0795	0.0406	0.05	1.08	1	1.17	0.262	0.0677	0.0506	0.181	1.07	0.969	1.18	-0.2	0.13	0.127	0.819	0.635	1.06	156	0.000214	0.00421	0.00186	0.026	0.0795	0.0406	0.0528	0.0705	0.0397	0.0787
Cholesteryl esters to total lipids ratio in very large VLDL || id:ebi-a-GCST90093019	Salt added to food || id:ukb-b-8121	100	-0.0225	0.0437	0.607	0.978	0.897	1.07	0.716	-0.0159	0.051	0.756	0.984	0.891	1.09	-0.0149	0.143	0.917	0.985	0.744	1.3	192	6.45e-08	-0.000114	0.00206	0.956	-0.0225	0.0437	0.608	-0.00929	0.0419	0.825
Free cholesterol levels in very large VLDL || id:ebi-a-GCST90093020	Salt added to food || id:ukb-b-8121	100	0.066	0.0416	0.112	1.07	0.985	1.16	0.281	0.0357	0.0515	0.488	1.04	0.937	1.15	-0.16	0.134	0.236	0.852	0.655	1.11	170	1.23e-05	0.00341	0.00193	0.0799	0.066	0.0416	0.116	0.0427	0.039	0.277
Free cholesterol to total lipids ratio in very large VLDL || id:ebi-a-GCST90093021	Salt added to food || id:ukb-b-8121	100	-0.0548	0.0415	0.187	0.947	0.873	1.03	0.355	-0.0411	0.0491	0.403	0.96	0.872	1.06	0.0373	0.136	0.784	1.04	0.796	1.35	169	1.65e-05	-0.00139	0.00195	0.478	-0.0548	0.0415	0.19	-0.0646	0.0401	0.11
Total lipid levels in very large VLDL || id:ebi-a-GCST90093022	Salt added to food || id:ukb-b-8121	100	0.0649	0.042	0.123	1.07	0.983	1.16	0.285	0.0399	0.0507	0.431	1.04	0.942	1.15	-0.163	0.136	0.231	0.849	0.651	1.11	176	3.2e-06	0.00344	0.00195	0.0803	0.0649	0.042	0.126	0.0405	0.0392	0.304
Concentration of very large VLDL particles || id:ebi-a-GCST90093023	Salt added to food || id:ukb-b-8121	100	0.0671	0.042	0.11	1.07	0.985	1.16	0.281	0.0448	0.0522	0.391	1.05	0.944	1.16	-0.162	0.135	0.236	0.851	0.652	1.11	176	3.21e-06	0.00345	0.00194	0.0794	0.0671	0.042	0.113	0.0429	0.0392	0.277
Phospholipid levels in very large VLDL || id:ebi-a-GCST90093024	Salt added to food || id:ukb-b-8121	100	0.0652	0.0416	0.117	1.07	0.984	1.16	0.281	0.0432	0.0516	0.403	1.04	0.944	1.16	-0.165	0.134	0.223	0.848	0.652	1.1	171	8.73e-06	0.00346	0.00193	0.0754	0.0652	0.0416	0.121	0.0418	0.0391	0.287
Phospholipids to total lipids ratio in very large VLDL || id:ebi-a-GCST90093025	Salt added to food || id:ukb-b-8121	101	0.0145	0.0399	0.717	1.01	0.938	1.1	0.802	0.0181	0.0553	0.743	1.02	0.914	1.13	-0.155	0.13	0.236	0.856	0.664	1.1	149	0.00114	0.00255	0.00186	0.174	0.0145	0.0399	0.718	0.00513	0.0384	0.894
Triglyceride levels in very large VLDL || id:ebi-a-GCST90093026	Salt added to food || id:ukb-b-8121	101	0.0461	0.045	0.306	1.05	0.959	1.14	0.47	0.0123	0.0482	0.799	1.01	0.921	1.11	-0.163	0.146	0.267	0.849	0.638	1.13	207	1.73e-09	0.00316	0.0021	0.136	0.0461	0.045	0.308	0.0355	0.0392	0.367
Triglycerides to total lipids ratio in very large VLDL || id:ebi-a-GCST90093027	Salt added to food || id:ukb-b-8121	100	0.017	0.0431	0.693	1.02	0.935	1.11	0.788	0.0253	0.0505	0.617	1.03	0.929	1.13	0.0301	0.141	0.832	1.03	0.781	1.36	182	8.01e-07	-0.000197	0.00202	0.923	0.017	0.0431	0.694	0.00492	0.0393	0.901
Cholesterol levels in very small VLDL || id:ebi-a-GCST90093028	Salt added to food || id:ukb-b-8121	100	0.0138	0.0378	0.714	1.01	0.942	1.09	0.802	0.0229	0.0515	0.656	1.02	0.925	1.13	-0.186	0.122	0.13	0.83	0.653	1.05	140	0.00448	0.00302	0.00175	0.088	0.0138	0.0378	0.715	0.00448	0.0358	0.901
Cholesterol to total lipids ratio in very small VLDL || id:ebi-a-GCST90093029	Salt added to food || id:ukb-b-8121	100	-0.033	0.0407	0.416	0.968	0.893	1.05	0.562	0.00444	0.0502	0.929	1	0.91	1.11	-0.00103	0.133	0.994	0.999	0.769	1.3	170	1.09e-05	-0.000482	0.00191	0.801	-0.033	0.0407	0.418	-0.0447	0.0385	0.248
Cholesteryl ester levels in very small VLDL || id:ebi-a-GCST90093030	Salt added to food || id:ukb-b-8121	100	0.00872	0.0374	0.816	1.01	0.937	1.09	0.872	0.0329	0.0494	0.506	1.03	0.938	1.14	-0.178	0.121	0.146	0.837	0.661	1.06	138	0.0058	0.00281	0.00174	0.109	0.00872	0.0374	0.816	0.0187	0.0361	0.605
Cholesteryl esters to total lipids ratio in very small VLDL || id:ebi-a-GCST90093031	Salt added to food || id:ukb-b-8121	100	-0.033	0.0404	0.414	0.968	0.894	1.05	0.562	0.00183	0.0495	0.97	1	0.909	1.1	0.00276	0.132	0.983	1	0.773	1.3	171	1.03e-05	-0.000539	0.0019	0.777	-0.033	0.0404	0.416	-0.0445	0.0383	0.249
Free cholesterol levels in very small VLDL || id:ebi-a-GCST90093032	Salt added to food || id:ukb-b-8121	100	0.0249	0.0391	0.525	1.03	0.95	1.11	0.653	0.0123	0.05	0.806	1.01	0.918	1.12	-0.201	0.126	0.114	0.818	0.639	1.05	147	0.00135	0.0034	0.00181	0.063	0.0249	0.0391	0.526	NA	NA	NA
Free cholesterol to total lipids ratio in very small VLDL || id:ebi-a-GCST90093033	Salt added to food || id:ukb-b-8121	100	-0.0218	0.0403	0.588	0.978	0.904	1.06	0.706	-0.034	0.0506	0.501	0.967	0.875	1.07	0.00481	0.132	0.971	1	0.776	1.3	151	0.000568	-0.000402	0.00189	0.833	-0.0218	0.0403	0.589	-0.0313	0.0388	0.422
Total lipid levels in very small VLDL || id:ebi-a-GCST90093034	Salt added to food || id:ukb-b-8121	100	0.0323	0.0392	0.41	1.03	0.956	1.12	0.562	0.0434	0.0515	0.399	1.04	0.944	1.16	-0.212	0.126	0.0951	0.809	0.632	1.04	148	0.00113	0.00369	0.00181	0.044	0.0323	0.0392	0.412	NA	NA	NA
Concentration of very small VLDL particles || id:ebi-a-GCST90093035	Salt added to food || id:ukb-b-8121	100	0.0312	0.0392	0.426	1.03	0.955	1.11	0.57	0.0395	0.0528	0.455	1.04	0.938	1.15	-0.225	0.126	0.0758	0.798	0.624	1.02	146	0.00152	0.00387	0.0018	0.0343	0.0312	0.0392	0.427	NA	NA	NA
Phospholipid levels in very small VLDL || id:ebi-a-GCST90093036	Salt added to food || id:ukb-b-8121	100	0.0337	0.0396	0.395	1.03	0.957	1.12	0.559	0.0191	0.051	0.708	1.02	0.922	1.13	-0.212	0.127	0.0981	0.809	0.63	1.04	150	0.000773	0.00371	0.00182	0.0448	0.0337	0.0396	0.397	NA	NA	NA
Phospholipids to total lipids ratio in very small VLDL || id:ebi-a-GCST90093037	Salt added to food || id:ukb-b-8121	101	0.025	0.0386	0.517	1.03	0.951	1.11	0.647	-0.0033	0.0493	0.947	0.997	0.905	1.1	0.00219	0.127	0.986	1	0.782	1.29	146	0.00172	0.000344	0.00182	0.851	0.025	0.0386	0.518	0.0253	0.0359	0.484
Triglyceride levels in very small VLDL || id:ebi-a-GCST90093038	Salt added to food || id:ukb-b-8121	101	0.0376	0.046	0.414	1.04	0.949	1.14	0.562	0.0522	0.0518	0.313	1.05	0.952	1.17	-0.197	0.149	0.189	0.821	0.613	1.1	209	1.18e-09	0.00354	0.00214	0.101	0.0376	0.046	0.416	0.0419	0.0419	0.32
Triglycerides to total lipids ratio in very small VLDL || id:ebi-a-GCST90093039	Salt added to food || id:ukb-b-8121	100	0.034	0.0407	0.403	1.03	0.955	1.12	0.562	0.0238	0.0494	0.63	1.02	0.93	1.13	0.00277	0.133	0.983	1	0.772	1.3	170	1.21e-05	0.000471	0.00191	0.806	0.034	0.0407	0.405	0.0463	0.0382	0.228
Cholesterol levels in chylomicrons and extremely large VLDL || id:ebi-a-GCST90093040	Salt added to food || id:ukb-b-8121	101	0.0525	0.0432	0.225	1.05	0.968	1.15	0.392	0.0258	0.0514	0.616	1.03	0.928	1.13	-0.129	0.141	0.361	0.879	0.667	1.16	189	2.11e-07	0.00274	0.00202	0.179	0.0525	0.0432	0.228	0.051	0.0394	0.199
Cholesterol to total lipids ratio in chylomicrons and extremely large VLDL || id:ebi-a-GCST90093041	Salt added to food || id:ukb-b-8121	102	-0.0151	0.0404	0.708	0.985	0.91	1.07	0.802	0.023	0.0504	0.648	1.02	0.927	1.13	-0.0303	0.133	0.82	0.97	0.747	1.26	155	0.000476	0.000228	0.00191	0.905	-0.0151	0.0404	0.709	-0.000408	0.0388	0.992
Cholesteryl ester levels in chylomicrons and extremely large VLDL || id:ebi-a-GCST90093042	Salt added to food || id:ukb-b-8121	100	0.0709	0.0415	0.0879	1.07	0.99	1.16	0.262	0.045	0.05	0.368	1.05	0.948	1.15	-0.122	0.135	0.368	0.885	0.68	1.15	170	1.16e-05	0.0029	0.00193	0.136	0.0709	0.0415	0.0911	0.0578	0.0396	0.148
Cholesteryl esters to total lipids ratio in chylomicrons and extremely large VLDL || id:ebi-a-GCST90093043	Salt added to food || id:ukb-b-8121	101	0.0274	0.0409	0.503	1.03	0.949	1.11	0.638	0.0359	0.0519	0.489	1.04	0.936	1.15	-0.0363	0.134	0.787	0.964	0.742	1.25	154	0.000463	0.000957	0.00192	0.619	0.0274	0.0409	0.504	0.0434	0.0388	0.266
Free cholesterol levels in chylomicrons and extremely large VLDL || id:ebi-a-GCST90093044	Salt added to food || id:ukb-b-8121	101	0.0513	0.042	0.222	1.05	0.969	1.14	0.391	-0.0103	0.0514	0.842	0.99	0.895	1.09	-0.109	0.137	0.431	0.897	0.686	1.17	179	2.27e-06	0.00241	0.00197	0.224	0.0513	0.042	0.225	0.0379	0.04	0.346
Free cholesterol to total lipids ratio in chylomicrons and extremely large VLDL || id:ebi-a-GCST90093045	Salt added to food || id:ukb-b-8121	101	-0.0233	0.0395	0.555	0.977	0.904	1.06	0.687	-0.00989	0.0526	0.851	0.99	0.893	1.1	-0.0217	0.13	0.867	0.979	0.759	1.26	147	0.00157	-2.41e-05	0.00186	0.99	-0.0233	0.0395	0.556	-0.0259	0.0353	0.465
Total lipid levels in chylomicrons and extremely large VLDL || id:ebi-a-GCST90093046	Salt added to food || id:ukb-b-8121	101	0.0516	0.0422	0.221	1.05	0.969	1.14	0.391	0.00162	0.0501	0.974	1	0.908	1.11	-0.119	0.138	0.391	0.888	0.678	1.16	180	1.67e-06	0.00257	0.00198	0.197	0.0516	0.0422	0.224	0.0378	0.0401	0.347
Concentration of chylomicrons and extremely large VLDL particles || id:ebi-a-GCST90093047	Salt added to food || id:ukb-b-8121	101	0.048	0.0429	0.263	1.05	0.965	1.14	0.428	-0.00553	0.0509	0.913	0.994	0.9	1.1	-0.127	0.14	0.367	0.881	0.67	1.16	186	3.61e-07	0.00263	0.00201	0.193	0.048	0.0429	0.266	0.0443	0.0398	0.268
Phospholipid levels in chylomicrons and extremely large VLDL || id:ebi-a-GCST90093048	Salt added to food || id:ukb-b-8121	101	0.0508	0.0422	0.229	1.05	0.969	1.14	0.395	0.00691	0.0517	0.894	1.01	0.91	1.11	-0.123	0.138	0.375	0.884	0.675	1.16	182	1.11e-06	0.00262	0.00198	0.188	0.0508	0.0422	0.232	0.027	0.0395	0.495
Phospholipids to total lipids ratio in chylomicrons and extremely large VLDL || id:ebi-a-GCST90093049	Salt added to food || id:ukb-b-8121	100	0.0265	0.0371	0.475	1.03	0.955	1.1	0.616	0.0172	0.0501	0.731	1.02	0.922	1.12	-0.118	0.121	0.329	0.888	0.701	1.13	126	0.0345	0.00218	0.00173	0.21	0.0265	0.0371	0.477	NA	NA	NA
Triglyceride levels in chylomicrons and extremely large VLDL || id:ebi-a-GCST90093050	Salt added to food || id:ukb-b-8121	101	0.0489	0.0409	0.232	1.05	0.969	1.14	0.395	-0.0194	0.0497	0.696	0.981	0.89	1.08	-0.0953	0.134	0.478	0.909	0.7	1.18	168	2.44e-05	0.00217	0.00192	0.26	0.0489	0.0409	0.234	0.0351	0.0386	0.366
Triglycerides to total lipids ratio in chylomicrons and extremely large VLDL || id:ebi-a-GCST90093051	Salt added to food || id:ukb-b-8121	102	-0.00179	0.0386	0.963	0.998	0.926	1.08	0.979	-0.0233	0.0513	0.649	0.977	0.883	1.08	0.0879	0.127	0.489	1.09	0.852	1.4	139	0.00711	-0.00135	0.00181	0.459	-0.00179	0.0386	0.963	-0.0165	0.0368	0.654
