# Supplementary material for: Metabolic traits as mediators between excess salt intake and the risk of nonalcoholic fatty liver disease
Source: Medicine (Baltimore). 2025 Jul 18;104(29):e42715. doi: 10.1097/MD.0000000000042715 (PMC12282819; doi:10.1097/MD.0000000000042715)
Supplement: Supplementary file 3 [file medi-104-e42715-s003.xlsx]

## Sheet: Supplementary Table 3
Supplementary Table 3. Metabolic traits significantly associated with salt added to food. We have selected metabolic traits significantly associated with salt added to food based on the adjusted p-values (IVW_q_value) and excluded those exhibiting horizontal pleiotropy. We present the outcomes of three Mendelian randomization analyses, including Beta and OR values for each of the three methods. N…
outcome	exposure	Number of SNPs	IVW_Beta	IVW_se	IVW_pval	IVW_OR	IVW_lci95	IVW_uci95	IVW_q_value	Weighted_median_Beta	Weighted_median_se	Weighted_median_pval	Weighted_median_OR	Weighted_median_lci95	Weighted_median_uci95	MR_Egger_Beta	MR_Egger_se	MR_Egger_pval	MR_Egger_OR	MR_Egger_lci95	MR_Egger_uci95	Q	Q_pval	egger_intercept	se	pval	Raw_Causal.Estimate	Raw_Sd	Raw_P_value	Outlier-corrected_Causal.Estimate	Outlier-corrected_Sd	Outlier-corrected_P_value
Acetate levels || id:ebi-a-GCST90092803	Salt added to food || id:ukb-b-8121	102	-0.128	0.037	0.000538	0.88	0.818	0.946	0.0268	-0.124	0.0547	0.0236	0.884	0.794	0.984	-0.133	0.122	0.277	0.875	0.69	1.11	128	0.0346	7.61e-05	0.00174	0.965	-0.128	0.037	0.00079	NA	NA	NA
Cholesterol levels in small HDL || id:ebi-a-GCST90092944	Salt added to food || id:ukb-b-8121	102	0.142	0.04	0.000364	1.15	1.07	1.25	0.0226	0.116	0.0524	0.0275	1.12	1.01	1.24	-0.0171	0.13	0.896	0.983	0.761	1.27	152	0.000783	0.0024	0.00187	0.202	0.142	0.04	0.000557	NA	NA	NA
Cholesteryl ester levels in small HDL || id:ebi-a-GCST90092946	Salt added to food || id:ukb-b-8121	102	0.154	0.0408	0.000164	1.17	1.08	1.26	0.0226	0.0657	0.0516	0.202	1.07	0.965	1.18	-0.00986	0.133	0.941	0.99	0.763	1.29	158	0.00027	0.00246	0.00191	0.2	0.154	0.0408	0.000276	0.143	0.0398	0.000532
Total lipid levels in small HDL || id:ebi-a-GCST90092950	Salt added to food || id:ukb-b-8121	101	0.16	0.0442	0.000298	1.17	1.08	1.28	0.0226	0.108	0.0529	0.0409	1.11	1	1.24	-0.0689	0.143	0.631	0.933	0.705	1.24	184	6.31e-07	0.00344	0.00205	0.0961	0.16	0.0442	0.000469	0.145	0.0395	0.000409
Concentration of small HDL particles || id:ebi-a-GCST90092951	Salt added to food || id:ukb-b-8121	102	0.151	0.0413	0.000267	1.16	1.07	1.26	0.0226	0.0915	0.0519	0.0778	1.1	0.99	1.21	-0.0517	0.134	0.701	0.95	0.73	1.24	162	0.000117	0.00304	0.00192	0.117	0.151	0.0413	0.000424	0.138	0.0401	0.000819
Phospholipid levels in small HDL || id:ebi-a-GCST90092952	Salt added to food || id:ukb-b-8121	101	0.149	0.0439	0.000677	1.16	1.07	1.27	0.0281	0.0883	0.0516	0.0871	1.09	0.987	1.21	-0.0578	0.142	0.686	0.944	0.714	1.25	184	7.13e-07	0.00311	0.00204	0.13	0.149	0.0439	0.000973	0.126	0.0409	0.00277
