# Supplementary material for: Metabolic traits as mediators between excess salt intake and the risk of nonalcoholic fatty liver disease
Source: Medicine (Baltimore). 2025 Jul 18;104(29):e42715. doi: 10.1097/MD.0000000000042715 (PMC12282819; doi:10.1097/MD.0000000000042715)
Supplement: Supplementary file 4 [file medi-104-e42715-s004.xlsx]

## Sheet: Supplementary Table 4
Supplementary Table 4.The impact of 249 metabolic traits on Nonalcoholic fatty liver disease. We present the outcomes of three Mendelian randomization analyses, including Beta and OR values for each of the three methods. Note that there exists a conversion relationship between them (Beta=In (OR)), introducing some redundancy. The IVW method, known for its heightened sensitivity in detecting causa…
outcome	exposure	Number of SNPs	IVW_Beta	IVW_se	IVW_pval	IVW_OR	IVW_lci95	IVW_uci95	IVW_q_value	Weighted_median_Beta	Weighted_median_se	Weighted_median_pval	Weighted_median_OR	Weighted_median_lci95	Weighted_median_uci95	MR_Egger_Beta	MR_Egger_se	MR_Egger_pval	MR_Egger_OR	MR_Egger_lci95	MR_Egger_uci95	Q	Q_pval	egger_intercept	se	pval	Raw_Causal.Estimate	Raw_Sd	Raw_P_value	Outlier-corrected_Causal.Estimate	Outlier-corrected_Sd	Outlier-corrected_P_value
Nonalcoholic fatty liver disease || id:ebi-a-GCST90091033	Acetate levels || id:ebi-a-GCST90092803	5	-0.839	0.351	0.0169	0.432	0.217	0.86	0.0378	-0.526	0.261	0.0437	0.591	0.354	0.985	-0.336	0.961	0.749	0.714	0.109	4.7	11.4	0.0225	-0.0232	0.0407	0.608	-0.839	0.351	0.0752	NA	NA	NA
Nonalcoholic fatty liver disease || id:ebi-a-GCST90091033	Acetoacetate levels || id:ebi-a-GCST90092804	6	-0.194	0.284	0.494	0.823	0.472	1.44	0.592	-0.297	0.272	0.274	0.743	0.436	1.26	1.14	0.661	0.161	3.11	0.852	11.4	11.3	0.0456	-0.0678	0.0318	0.1	-0.194	0.284	0.525	NA	NA	NA
Nonalcoholic fatty liver disease || id:ebi-a-GCST90091033	Acetone levels || id:ebi-a-GCST90092805	10	0.114	0.215	0.596	1.12	0.735	1.71	0.666	0.146	0.246	0.552	1.16	0.714	1.88	0.148	0.466	0.76	1.16	0.464	2.89	18.5	0.03	-0.00186	0.0225	0.936	0.114	0.215	0.609	0.373	0.222	0.132
Nonalcoholic fatty liver disease || id:ebi-a-GCST90091033	Alanine levels || id:ebi-a-GCST90092806	27	0.336	0.123	0.00614	1.4	1.1	1.78	0.0178	0.168	0.149	0.261	1.18	0.883	1.58	0.543	0.32	0.102	1.72	0.919	3.22	48	0.00547	-0.00941	0.0134	0.49	0.336	0.123	0.011	0.287	0.104	0.0106
Nonalcoholic fatty liver disease || id:ebi-a-GCST90091033	Albumin levels || id:ebi-a-GCST90092807	28	0.329	0.105	0.0017	1.39	1.13	1.71	0.00589	0.476	0.124	0.000121	1.61	1.26	2.05	0.53	0.16	0.00268	1.7	1.24	2.32	45.5	0.0145	-0.0128	0.00782	0.115	0.329	0.105	0.00409	0.263	0.091	0.00776
Nonalcoholic fatty liver disease || id:ebi-a-GCST90091033	Apolipoprotein A1 levels || id:ebi-a-GCST90092808	62	-0.152	0.0655	0.0203	0.859	0.756	0.977	0.0433	-0.126	0.0762	0.0996	0.882	0.76	1.02	-0.248	0.111	0.0289	0.781	0.629	0.97	122	6.09e-06	0.00647	0.00604	0.288	-0.152	0.0655	0.0237	-0.163	0.0527	0.00311
Nonalcoholic fatty liver disease || id:ebi-a-GCST90091033	Apolipoprotein B levels || id:ebi-a-GCST90092809	42	0.0468	0.0894	0.601	1.05	0.879	1.25	0.668	0.0205	0.0858	0.811	1.02	0.863	1.21	-0.0768	0.159	0.632	0.926	0.678	1.26	98.7	1.14e-06	0.00835	0.00887	0.352	0.0468	0.0894	0.604	-0.0119	0.0712	0.868
Nonalcoholic fatty liver disease || id:ebi-a-GCST90091033	Ratio of apolipoprotein B to apolipoprotein A1 levels || id:ebi-a-GCST90092810	55	0.14	0.0708	0.0481	1.15	1	1.32	0.0915	0.159	0.0904	0.0777	1.17	0.982	1.4	0.0763	0.129	0.556	1.08	0.839	1.39	88	0.00238	0.00402	0.00678	0.555	0.14	0.0708	0.0532	0.0949	0.0678	0.168
Nonalcoholic fatty liver disease || id:ebi-a-GCST90091033	3-Hydroxybutyrate levels || id:ebi-a-GCST90092811	15	-0.298	0.228	0.192	0.743	0.475	1.16	0.268	-0.0901	0.213	0.672	0.914	0.602	1.39	-0.864	0.599	0.173	0.421	0.13	1.36	43.4	7.5e-05	0.0251	0.0245	0.325	-0.298	0.228	0.213	-0.0311	0.167	0.855
Nonalcoholic fatty liver disease || id:ebi-a-GCST90091033	Total cholines levels || id:ebi-a-GCST90092812	49	-0.031	0.074	0.675	0.969	0.839	1.12	0.737	-0.0604	0.0822	0.462	0.941	0.801	1.11	-0.014	0.137	0.919	0.986	0.754	1.29	94.3	7.47e-05	-0.00112	0.00754	0.883	-0.031	0.074	0.677	-0.0846	0.053	0.118
Nonalcoholic fatty liver disease || id:ebi-a-GCST90091033	Citrate levels || id:ebi-a-GCST90092813	26	-0.116	0.0728	0.111	0.891	0.772	1.03	0.184	-0.101	0.119	0.392	0.904	0.716	1.14	-0.208	0.137	0.14	0.812	0.621	1.06	22.5	0.605	0.00604	0.00755	0.432	-0.116	0.0691	0.106	NA	NA	NA
Nonalcoholic fatty liver disease || id:ebi-a-GCST90091033	Clinical LDL cholesterol levels || id:ebi-a-GCST90092814	38	-0.116	0.0737	0.117	0.891	0.771	1.03	0.188	-0.0777	0.0888	0.381	0.925	0.778	1.1	-0.112	0.126	0.381	0.894	0.698	1.15	55	0.0285	-0.000231	0.00707	0.974	-0.116	0.0737	0.125	NA	NA	NA
Nonalcoholic fatty liver disease || id:ebi-a-GCST90091033	Creatinine levels || id:ebi-a-GCST90092815	56	0.0158	0.101	0.876	1.02	0.833	1.24	0.901	0.0779	0.12	0.518	1.08	0.854	1.37	-0.321	0.316	0.315	0.725	0.39	1.35	88.6	0.00272	0.0113	0.0101	0.266	0.0158	0.101	0.877	0.0173	0.0881	0.845
Nonalcoholic fatty liver disease || id:ebi-a-GCST90091033	Docosahexaenoic acid levels || id:ebi-a-GCST90092816	28	-0.0042	0.0639	0.948	0.996	0.879	1.13	0.955	-0.0476	0.0548	0.385	0.953	0.856	1.06	-0.0722	0.0897	0.428	0.93	0.78	1.11	50.2	0.00435	0.00822	0.00762	0.291	-0.0042	0.0639	0.948	-0.0333	0.0501	0.512
Nonalcoholic fatty liver disease || id:ebi-a-GCST90091033	Ratio of docosahexaenoic acid to total fatty acid levels || id:ebi-a-GCST90092817	21	-0.0734	0.0653	0.261	0.929	0.818	1.06	0.347	-0.0581	0.0564	0.303	0.944	0.845	1.05	-0.00193	0.0922	0.984	0.998	0.833	1.2	32.9	0.0342	-0.00893	0.00817	0.288	-0.0734	0.0653	0.274	NA	NA	NA
Nonalcoholic fatty liver disease || id:ebi-a-GCST90091033	Glutamine levels || id:ebi-a-GCST90092818	24	-0.172	0.0917	0.0601	0.842	0.703	1.01	0.108	-0.185	0.0775	0.0167	0.831	0.714	0.967	-0.162	0.139	0.257	0.85	0.647	1.12	57.3	9.33e-05	-0.000996	0.01	0.922	-0.172	0.0917	0.0728	-0.131	0.0677	0.0668
Nonalcoholic fatty liver disease || id:ebi-a-GCST90091033	Glucose levels || id:ebi-a-GCST90092819	21	-0.0389	0.133	0.77	0.962	0.741	1.25	0.816	-0.0823	0.153	0.59	0.921	0.683	1.24	0.0747	0.313	0.814	1.08	0.583	1.99	36.9	0.0119	-0.00578	0.0144	0.692	-0.0389	0.133	0.773	NA	NA	NA
Nonalcoholic fatty liver disease || id:ebi-a-GCST90091033	Glycine levels || id:ebi-a-GCST90092820	37	0.0168	0.0347	0.628	1.02	0.95	1.09	0.695	0.0184	0.0321	0.567	1.02	0.956	1.08	0.0348	0.0406	0.398	1.04	0.956	1.12	49.5	0.0658	-0.00387	0.00451	0.397	0.0168	0.0347	0.631	NA	NA	NA
Nonalcoholic fatty liver disease || id:ebi-a-GCST90091033	Glycoprotein acetyls levels || id:ebi-a-GCST90092821	42	0.0528	0.0921	0.566	1.05	0.88	1.26	0.647	0.043	0.112	0.701	1.04	0.838	1.3	0.0286	0.154	0.854	1.03	0.761	1.39	98.6	1.2e-06	0.00176	0.0089	0.844	0.0528	0.0921	0.569	0.148	0.0965	0.134
Nonalcoholic fatty liver disease || id:ebi-a-GCST90091033	HDL cholesterol levels || id:ebi-a-GCST90092822	71	-0.179	0.0559	0.00138	0.836	0.749	0.933	0.00502	-0.104	0.0687	0.13	0.901	0.788	1.03	-0.183	0.0929	0.0534	0.833	0.694	0.999	119	0.000218	0.000262	0.00518	0.96	-0.179	0.0559	0.00207	-0.206	0.0486	6.85e-05
Nonalcoholic fatty liver disease || id:ebi-a-GCST90091033	Cholesteryl ester levels in HDL || id:ebi-a-GCST90092823	70	-0.188	0.0566	0.000887	0.828	0.741	0.926	0.00356	-0.121	0.0655	0.0656	0.886	0.78	1.01	-0.204	0.0938	0.0329	0.815	0.678	0.98	117	0.000281	0.00114	0.00523	0.828	-0.188	0.0566	0.00142	-0.215	0.0497	5.29e-05
Nonalcoholic fatty liver disease || id:ebi-a-GCST90091033	Free cholesterol levels in HDL || id:ebi-a-GCST90092824	69	-0.176	0.0549	0.00134	0.838	0.753	0.934	0.00499	-0.0815	0.0686	0.235	0.922	0.806	1.05	-0.109	0.0906	0.231	0.896	0.75	1.07	115	0.000356	-0.0049	0.00529	0.358	-0.176	0.0549	0.00205	-0.205	0.0473	5.03e-05
Nonalcoholic fatty liver disease || id:ebi-a-GCST90091033	Total lipid levels in HDL || id:ebi-a-GCST90092825	70	-0.175	0.055	0.0015	0.84	0.754	0.935	0.00526	-0.102	0.0677	0.132	0.903	0.791	1.03	-0.176	0.0946	0.068	0.839	0.697	1.01	113	0.000642	5.54e-05	0.00546	0.992	-0.175	0.055	0.00224	-0.214	0.0456	1.4e-05
Nonalcoholic fatty liver disease || id:ebi-a-GCST90091033	Concentration of HDL particles || id:ebi-a-GCST90092826	58	-0.139	0.0878	0.114	0.87	0.733	1.03	0.186	-0.135	0.0825	0.102	0.874	0.743	1.03	-0.275	0.16	0.0917	0.76	0.555	1.04	166	1.19e-12	0.00851	0.00839	0.315	-0.139	0.0878	0.119	-0.159	0.0683	0.0237
Nonalcoholic fatty liver disease || id:ebi-a-GCST90091033	Phospholipid levels in HDL || id:ebi-a-GCST90092827	63	-0.179	0.0583	0.00216	0.836	0.746	0.938	0.00718	-0.111	0.0692	0.108	0.895	0.781	1.02	-0.202	0.0999	0.047	0.817	0.672	0.993	106	0.000474	0.0017	0.00578	0.77	-0.179	0.0583	0.0032	-0.166	0.0522	0.00234
Nonalcoholic fatty liver disease || id:ebi-a-GCST90091033	Average diameter for HDL particles || id:ebi-a-GCST90092828	70	-0.14	0.0678	0.0396	0.87	0.762	0.993	0.077	-0.0585	0.0753	0.437	0.943	0.814	1.09	-0.0865	0.111	0.44	0.917	0.737	1.14	145	2.83e-07	-0.00341	0.00566	0.549	-0.14	0.0678	0.0433	-0.145	0.0579	0.0151
Nonalcoholic fatty liver disease || id:ebi-a-GCST90091033	Triglyceride levels in HDL || id:ebi-a-GCST90092829	46	0.134	0.0547	0.0141	1.14	1.03	1.27	0.0335	0.0321	0.0638	0.614	1.03	0.911	1.17	0.0236	0.0824	0.776	1.02	0.871	1.2	75.4	0.00301	0.0106	0.00598	0.0841	0.134	0.0547	0.0181	0.0927	0.0512	0.0769
Nonalcoholic fatty liver disease || id:ebi-a-GCST90091033	Histidine levels || id:ebi-a-GCST90092830	14	-0.0491	0.196	0.802	0.952	0.649	1.4	0.843	-0.0598	0.163	0.714	0.942	0.684	1.3	0.89	0.481	0.0891	2.44	0.948	6.26	35.8	0.000635	-0.0497	0.0237	0.0581	-0.0491	0.196	0.806	-0.0238	0.118	0.844
Nonalcoholic fatty liver disease || id:ebi-a-GCST90091033	Cholesterol levels in IDL || id:ebi-a-GCST90092831	49	-0.122	0.0783	0.12	0.885	0.759	1.03	0.191	-0.106	0.0864	0.222	0.9	0.76	1.07	-0.0582	0.147	0.693	0.943	0.708	1.26	94.4	7.36e-05	-0.00408	0.00795	0.61	-0.122	0.0783	0.127	-0.132	0.068	0.0587
Nonalcoholic fatty liver disease || id:ebi-a-GCST90091033	Cholesterol to total lipids ratio in IDL || id:ebi-a-GCST90092832	53	-0.113	0.0624	0.0694	0.893	0.79	1.01	0.124	-0.127	0.0739	0.0859	0.881	0.762	1.02	-0.0975	0.0998	0.334	0.907	0.746	1.1	106	1.53e-05	-0.00137	0.0067	0.838	-0.113	0.0624	0.0751	-0.101	0.0537	0.065
Nonalcoholic fatty liver disease || id:ebi-a-GCST90091033	Cholesteryl ester levels in IDL || id:ebi-a-GCST90092833	49	-0.12	0.079	0.128	0.887	0.76	1.04	0.201	-0.112	0.0881	0.202	0.894	0.752	1.06	-0.0725	0.15	0.631	0.93	0.693	1.25	93.4	9.52e-05	-0.00304	0.00811	0.71	-0.12	0.079	0.135	-0.131	0.0684	0.0617
Nonalcoholic fatty liver disease || id:ebi-a-GCST90091033	Cholesteryl esters to total lipids ratio in IDL || id:ebi-a-GCST90092834	45	-0.149	0.0739	0.0435	0.861	0.745	0.996	0.084	-0.167	0.0783	0.0327	0.846	0.726	0.986	-0.0242	0.121	0.843	0.976	0.77	1.24	107	3.44e-07	-0.0106	0.00821	0.202	-0.149	0.0739	0.0497	-0.14	0.0638	0.034
Nonalcoholic fatty liver disease || id:ebi-a-GCST90091033	Free cholesterol levels in IDL || id:ebi-a-GCST90092835	49	-0.112	0.0744	0.133	0.894	0.773	1.03	0.206	-0.0903	0.0824	0.273	0.914	0.777	1.07	-0.0894	0.139	0.522	0.914	0.697	1.2	89.2	0.000278	-0.00145	0.00761	0.849	-0.112	0.0744	0.14	-0.119	0.0639	0.0683
Nonalcoholic fatty liver disease || id:ebi-a-GCST90091033	Free cholesterol to total lipids ratio in IDL || id:ebi-a-GCST90092836	36	-0.177	0.0852	0.0373	0.837	0.709	0.99	0.0737	-0.156	0.0935	0.0953	0.856	0.712	1.03	-0.202	0.145	0.172	0.817	0.615	1.08	67.6	0.000767	0.00165	0.00776	0.833	-0.177	0.0852	0.0446	-0.127	0.0769	0.107
Nonalcoholic fatty liver disease || id:ebi-a-GCST90091033	Total lipid levels in IDL || id:ebi-a-GCST90092837	47	-0.106	0.0774	0.17	0.899	0.773	1.05	0.249	-0.0863	0.0818	0.291	0.917	0.781	1.08	-0.0586	0.141	0.679	0.943	0.716	1.24	93.5	4.41e-05	-0.00324	0.00792	0.685	-0.106	0.0774	0.176	-0.114	0.0671	0.0961
Nonalcoholic fatty liver disease || id:ebi-a-GCST90091033	Concentration of IDL particles || id:ebi-a-GCST90092838	39	-0.0311	0.0784	0.691	0.969	0.831	1.13	0.751	-0.0682	0.0872	0.434	0.934	0.787	1.11	-0.12	0.138	0.39	0.887	0.676	1.16	69.6	0.00134	0.00617	0.00787	0.438	-0.0311	0.0784	0.694	-0.0522	0.0708	0.466
Nonalcoholic fatty liver disease || id:ebi-a-GCST90091033	Phospholipid levels in IDL || id:ebi-a-GCST90092839	49	-0.0541	0.0771	0.483	0.947	0.814	1.1	0.581	-0.0669	0.0743	0.368	0.935	0.808	1.08	-0.128	0.13	0.33	0.88	0.682	1.13	107	2.39e-06	0.0051	0.0072	0.482	-0.0541	0.0771	0.487	-0.0725	0.0725	0.323
Nonalcoholic fatty liver disease || id:ebi-a-GCST90091033	Phospholipids to total lipids ratio in IDL || id:ebi-a-GCST90092840	34	0.0495	0.0887	0.576	1.05	0.883	1.25	0.653	-0.0524	0.0865	0.545	0.949	0.801	1.12	0.172	0.158	0.282	1.19	0.872	1.62	90.4	3.1e-07	-0.0107	0.0114	0.353	0.0495	0.0887	0.58	0.0706	0.0713	0.33
Nonalcoholic fatty liver disease || id:ebi-a-GCST90091033	Triglyceride levels in IDL || id:ebi-a-GCST90092841	54	0.153	0.0661	0.0203	1.17	1.02	1.33	0.0433	-0.0229	0.0611	0.708	0.977	0.867	1.1	-0.0248	0.093	0.791	0.976	0.813	1.17	145	1.59e-10	0.0165	0.00637	0.0123	0.153	0.0661	0.0242	0.2	0.0615	0.00208
Nonalcoholic fatty liver disease || id:ebi-a-GCST90091033	Triglycerides to total lipids ratio in IDL || id:ebi-a-GCST90092842	56	0.159	0.0594	0.00744	1.17	1.04	1.32	0.0206	0.147	0.0743	0.0485	1.16	1	1.34	0.082	0.0998	0.415	1.09	0.893	1.32	102	0.000116	0.0062	0.00644	0.34	0.159	0.0594	0.00979	0.14	0.0517	0.00889
Nonalcoholic fatty liver disease || id:ebi-a-GCST90091033	Isoleucine levels || id:ebi-a-GCST90092843	7	0.607	0.295	0.0395	1.83	1.03	3.27	0.077	0.534	0.27	0.0481	1.71	1	2.89	0.16	0.924	0.869	1.17	0.192	7.18	18.5	0.00502	0.0211	0.041	0.629	0.607	0.295	0.0852	0.59	0.24	0.0698
Nonalcoholic fatty liver disease || id:ebi-a-GCST90091033	Cholesterol levels in large HDL || id:ebi-a-GCST90092844	84	-0.152	0.0543	0.00527	0.859	0.773	0.956	0.0154	-0.0704	0.0649	0.278	0.932	0.821	1.06	-0.116	0.0844	0.171	0.89	0.754	1.05	151	7.77e-06	-0.00252	0.00463	0.587	-0.152	0.0543	0.00653	-0.147	0.0487	0.00338
Nonalcoholic fatty liver disease || id:ebi-a-GCST90091033	Cholesterol to total lipids ratio in large HDL || id:ebi-a-GCST90092845	66	-0.214	0.0542	8.08e-05	0.807	0.726	0.898	0.000457	-0.0825	0.0705	0.242	0.921	0.802	1.06	-0.0981	0.083	0.242	0.907	0.77	1.07	93.2	0.0125	-0.00822	0.00452	0.0735	-0.214	0.0542	0.0002	-0.192	0.0485	0.000197
Nonalcoholic fatty liver disease || id:ebi-a-GCST90091033	Cholesteryl ester levels in large HDL || id:ebi-a-GCST90092846	86	-0.147	0.0559	0.00857	0.863	0.774	0.963	0.0227	-0.0684	0.0635	0.281	0.934	0.825	1.06	-0.12	0.0876	0.173	0.887	0.747	1.05	166	3.62e-07	-0.00184	0.00469	0.696	-0.147	0.0559	0.0102	-0.162	0.0464	0.000798
Nonalcoholic fatty liver disease || id:ebi-a-GCST90091033	Cholesteryl esters to total lipids ratio in large HDL || id:ebi-a-GCST90092847	62	-0.231	0.0596	0.000109	0.794	0.707	0.892	0.00058	-0.0891	0.0751	0.236	0.915	0.79	1.06	-0.108	0.093	0.251	0.898	0.748	1.08	94.4	0.00389	-0.00819	0.00482	0.0945	-0.231	0.0596	0.000268	-0.194	0.0571	0.00123
Nonalcoholic fatty liver disease || id:ebi-a-GCST90091033	Free cholesterol levels in large HDL || id:ebi-a-GCST90092848	73	-0.128	0.0588	0.03	0.88	0.784	0.988	0.0612	-0.0719	0.0646	0.265	0.931	0.82	1.06	-0.101	0.0895	0.265	0.904	0.759	1.08	146	5.37e-07	-0.00209	0.00521	0.689	-0.128	0.0588	0.0333	-0.126	0.0525	0.0187
Nonalcoholic fatty liver disease || id:ebi-a-GCST90091033	Free cholesterol to total lipids ratio in large HDL || id:ebi-a-GCST90092849	50	-0.0978	0.066	0.139	0.907	0.797	1.03	0.21	-0.0763	0.0667	0.252	0.927	0.813	1.06	-0.0271	0.103	0.794	0.973	0.795	1.19	100	2.26e-05	-0.00567	0.00637	0.378	-0.0978	0.066	0.145	-0.0849	0.0558	0.135
Nonalcoholic fatty liver disease || id:ebi-a-GCST90091033	Total lipid levels in large HDL || id:ebi-a-GCST90092850	78	-0.13	0.0581	0.0256	0.878	0.784	0.984	0.0531	-0.0725	0.0595	0.223	0.93	0.828	1.05	-0.117	0.0903	0.198	0.889	0.745	1.06	160	9.79e-08	-0.000931	0.00516	0.857	-0.13	0.0581	0.0285	-0.141	0.0495	0.00575
Nonalcoholic fatty liver disease || id:ebi-a-GCST90091033	Concentration of large HDL particles || id:ebi-a-GCST90092851	77	-0.15	0.0591	0.011	0.86	0.766	0.966	0.0277	-0.0709	0.0623	0.255	0.932	0.824	1.05	-0.0767	0.0898	0.396	0.926	0.777	1.1	158	9.64e-08	-0.00557	0.00513	0.281	-0.15	0.0591	0.0131	-0.161	0.0503	0.00202
Nonalcoholic fatty liver disease || id:ebi-a-GCST90091033	Phospholipid levels in large HDL || id:ebi-a-GCST90092852	70	-0.129	0.0533	0.0152	0.879	0.792	0.975	0.0351	-0.0724	0.0595	0.223	0.93	0.828	1.05	-0.0976	0.0839	0.249	0.907	0.769	1.07	117	0.000285	-0.00247	0.00503	0.624	-0.129	0.0533	0.0178	-0.142	0.0499	0.0059
Nonalcoholic fatty liver disease || id:ebi-a-GCST90091033	Phospholipids to total lipids ratio in large HDL || id:ebi-a-GCST90092853	61	0.242	0.0675	0.000338	1.27	1.12	1.45	0.00153	0.125	0.0822	0.127	1.13	0.965	1.33	0.0421	0.12	0.728	1.04	0.824	1.32	104	0.000343	0.0118	0.00594	0.0519	0.242	0.0675	0.000679	0.234	0.061	0.000301
Nonalcoholic fatty liver disease || id:ebi-a-GCST90091033	Triglyceride levels in large HDL || id:ebi-a-GCST90092854	49	0.0262	0.0485	0.59	1.03	0.933	1.13	0.664	-0.0362	0.0567	0.524	0.964	0.863	1.08	-0.0526	0.0663	0.431	0.949	0.833	1.08	77.8	0.00413	0.00892	0.00523	0.0944	0.0262	0.0485	0.593	0.0031	0.0427	0.942
Nonalcoholic fatty liver disease || id:ebi-a-GCST90091033	Triglycerides to total lipids ratio in large HDL || id:ebi-a-GCST90092855	56	0.224	0.0536	2.94e-05	1.25	1.13	1.39	0.000218	0.159	0.0742	0.0327	1.17	1.01	1.36	0.143	0.0861	0.103	1.15	0.974	1.37	72.5	0.0569	0.00597	0.00496	0.234	0.224	0.0536	0.000106	NA	NA	NA
Nonalcoholic fatty liver disease || id:ebi-a-GCST90091033	Cholesterol levels in large LDL || id:ebi-a-GCST90092856	38	-0.103	0.0757	0.175	0.902	0.778	1.05	0.255	-0.0922	0.0906	0.309	0.912	0.764	1.09	-0.141	0.136	0.305	0.868	0.665	1.13	57.3	0.0176	0.00267	0.00775	0.732	-0.103	0.0757	0.183	-0.123	0.0658	0.069
Nonalcoholic fatty liver disease || id:ebi-a-GCST90091033	Cholesterol to total lipids ratio in large LDL || id:ebi-a-GCST90092857	49	-0.246	0.0726	0.000711	0.782	0.679	0.902	0.00295	-0.15	0.0913	0.101	0.861	0.72	1.03	-0.192	0.155	0.221	0.825	0.609	1.12	74.7	0.00811	-0.00329	0.00845	0.699	-0.246	0.0726	0.00143	-0.214	0.0656	0.00209
Nonalcoholic fatty liver disease || id:ebi-a-GCST90091033	Cholesteryl ester levels in large LDL || id:ebi-a-GCST90092858	39	-0.127	0.067	0.0579	0.881	0.772	1	0.105	-0.0918	0.0898	0.307	0.912	0.765	1.09	-0.0933	0.123	0.452	0.911	0.716	1.16	45.9	0.178	-0.0023	0.00694	0.743	-0.127	0.067	0.0655	NA	NA	NA
Nonalcoholic fatty liver disease || id:ebi-a-GCST90091033	Cholesteryl esters to total lipids ratio in large LDL || id:ebi-a-GCST90092859	28	0.199	0.0896	0.0264	1.22	1.02	1.45	0.0543	0.177	0.103	0.0869	1.19	0.975	1.46	0.159	0.203	0.441	1.17	0.788	1.74	48.4	0.00693	0.00277	0.0124	0.825	0.199	0.0896	0.0349	0.141	0.0765	0.0766
Nonalcoholic fatty liver disease || id:ebi-a-GCST90091033	Free cholesterol levels in large LDL || id:ebi-a-GCST90092860	49	-0.0977	0.0723	0.177	0.907	0.787	1.05	0.256	-0.09	0.0856	0.293	0.914	0.773	1.08	-0.131	0.129	0.317	0.878	0.681	1.13	77.7	0.00426	0.00211	0.0068	0.758	-0.0977	0.0723	0.183	-0.12	0.0656	0.0731
Nonalcoholic fatty liver disease || id:ebi-a-GCST90091033	Free cholesterol to total lipids ratio in large LDL || id:ebi-a-GCST90092861	61	-0.207	0.0543	0.000132	0.813	0.731	0.904	0.000685	-0.197	0.0731	0.0071	0.821	0.712	0.948	-0.252	0.0851	0.00435	0.777	0.658	0.918	82.5	0.0287	0.00325	0.00471	0.493	-0.207	0.0543	0.000316	-0.183	0.0462	0.00021
Nonalcoholic fatty liver disease || id:ebi-a-GCST90091033	Total lipid levels in large LDL || id:ebi-a-GCST90092862	37	-0.122	0.0774	0.116	0.885	0.761	1.03	0.188	-0.089	0.0885	0.315	0.915	0.769	1.09	-0.125	0.141	0.381	0.883	0.67	1.16	59	0.00909	0.000207	0.00811	0.98	-0.122	0.0774	0.124	-0.142	0.0675	0.0428
Nonalcoholic fatty liver disease || id:ebi-a-GCST90091033	Concentration of large LDL particles || id:ebi-a-GCST90092863	43	-0.0397	0.0742	0.592	0.961	0.831	1.11	0.664	-0.041	0.0862	0.635	0.96	0.811	1.14	-0.129	0.128	0.318	0.879	0.684	1.13	73.2	0.00203	0.00607	0.00705	0.394	-0.0397	0.0742	0.595	-0.0609	0.0635	0.343
Nonalcoholic fatty liver disease || id:ebi-a-GCST90091033	Phospholipid levels in large LDL || id:ebi-a-GCST90092864	38	-0.109	0.0852	0.201	0.897	0.759	1.06	0.276	-0.0613	0.0945	0.516	0.94	0.781	1.13	-0.129	0.149	0.39	0.879	0.656	1.18	71.2	0.000614	0.00138	0.0082	0.867	-0.109	0.0852	0.209	-0.132	0.0766	0.0932
Nonalcoholic fatty liver disease || id:ebi-a-GCST90091033	Phospholipids to total lipids ratio in large LDL || id:ebi-a-GCST90092865	33	-0.0763	0.066	0.248	0.927	0.814	1.05	0.332	0.0853	0.0623	0.171	1.09	0.964	1.23	0.143	0.0967	0.149	1.15	0.955	1.39	63.1	0.00084	-0.0222	0.00772	0.00717	-0.0763	0.066	0.256	-0.0413	0.0571	0.475
Nonalcoholic fatty liver disease || id:ebi-a-GCST90091033	Triglyceride levels in large LDL || id:ebi-a-GCST90092866	53	0.204	0.0609	0.000818	1.23	1.09	1.38	0.00334	-0.0295	0.0681	0.665	0.971	0.85	1.11	0.0327	0.0882	0.712	1.03	0.869	1.23	103	3.51e-05	0.014	0.00543	0.0131	0.204	0.0609	0.00153	0.236	0.064	0.000561
Nonalcoholic fatty liver disease || id:ebi-a-GCST90091033	Triglycerides to total lipids ratio in large LDL || id:ebi-a-GCST90092867	49	0.179	0.069	0.0096	1.2	1.04	1.37	0.0249	0.0805	0.0787	0.306	1.08	0.929	1.26	0.147	0.12	0.226	1.16	0.916	1.46	93.7	8.88e-05	0.00236	0.00717	0.743	0.179	0.069	0.0127	0.156	0.0588	0.0107
Nonalcoholic fatty liver disease || id:ebi-a-GCST90091033	Cholesterol levels in large VLDL || id:ebi-a-GCST90092868	48	0.37	0.0681	5.44e-08	1.45	1.27	1.65	2.07e-06	0.262	0.0822	0.00144	1.3	1.11	1.53	0.174	0.106	0.108	1.19	0.967	1.46	82.8	0.000988	0.0139	0.0059	0.0227	0.37	0.0681	1.9e-06	0.34	0.0573	3.91e-07
Nonalcoholic fatty liver disease || id:ebi-a-GCST90091033	Cholesterol to total lipids ratio in large VLDL || id:ebi-a-GCST90092869	41	-0.0939	0.0733	0.2	0.91	0.789	1.05	0.276	-0.0766	0.0707	0.279	0.926	0.806	1.06	-0.00119	0.12	0.992	0.999	0.789	1.26	88.5	1.59e-05	-0.00817	0.00841	0.337	-0.0939	0.0733	0.207	-0.0774	0.0599	0.204
Nonalcoholic fatty liver disease || id:ebi-a-GCST90091033	Cholesteryl ester levels in large VLDL || id:ebi-a-GCST90092870	52	0.324	0.0688	2.56e-06	1.38	1.21	1.58	2.78e-05	0.271	0.0809	0.000795	1.31	1.12	1.54	0.27	0.118	0.0264	1.31	1.04	1.65	88.2	0.000948	0.00349	0.00617	0.574	0.324	0.0688	1.99e-05	0.305	0.0631	1.29e-05
Nonalcoholic fatty liver disease || id:ebi-a-GCST90091033	Cholesteryl esters to total lipids ratio in large VLDL || id:ebi-a-GCST90092871	45	-0.171	0.0671	0.0106	0.843	0.739	0.961	0.0272	-0.106	0.0717	0.138	0.899	0.781	1.03	-0.0299	0.109	0.785	0.971	0.784	1.2	82.9	0.000353	-0.0114	0.00698	0.11	-0.171	0.0671	0.0141	-0.15	0.0551	0.00952
Nonalcoholic fatty liver disease || id:ebi-a-GCST90091033	Free cholesterol levels in large VLDL || id:ebi-a-GCST90092872	47	0.346	0.06	7.65e-09	1.41	1.26	1.59	9.53e-07	0.236	0.0781	0.00252	1.27	1.09	1.48	0.19	0.0926	0.0464	1.21	1.01	1.45	66.6	0.0252	0.0119	0.0055	0.0358	0.346	0.06	6.27e-07	0.331	0.053	1.42e-07
Nonalcoholic fatty liver disease || id:ebi-a-GCST90091033	Free cholesterol to total lipids ratio in large VLDL || id:ebi-a-GCST90092873	37	0.0952	0.0887	0.283	1.1	0.924	1.31	0.373	-0.00854	0.104	0.934	0.992	0.809	1.22	-0.249	0.164	0.138	0.779	0.565	1.08	58.3	0.0108	0.0208	0.00854	0.0203	0.0952	0.0887	0.29	0.0591	0.0781	0.454
Nonalcoholic fatty liver disease || id:ebi-a-GCST90091033	Total lipid levels in large VLDL || id:ebi-a-GCST90092874	50	0.317	0.0587	6.34e-08	1.37	1.22	1.54	2.07e-06	0.209	0.0775	0.00693	1.23	1.06	1.44	0.175	0.089	0.0551	1.19	1	1.42	68.9	0.0316	0.0108	0.00521	0.043	0.317	0.0587	1.88e-06	0.26	0.0495	3.52e-06
Nonalcoholic fatty liver disease || id:ebi-a-GCST90091033	Concentration of large VLDL particles || id:ebi-a-GCST90092875	47	0.306	0.0607	4.57e-07	1.36	1.21	1.53	8.13e-06	0.202	0.0734	0.00584	1.22	1.06	1.41	0.169	0.0924	0.0738	1.18	0.988	1.42	70	0.0127	0.0109	0.00568	0.0604	0.306	0.0607	7.6e-06	0.29	0.0538	2.45e-06
Nonalcoholic fatty liver disease || id:ebi-a-GCST90091033	Phospholipid levels in large VLDL || id:ebi-a-GCST90092876	48	0.293	0.0507	7.53e-09	1.34	1.21	1.48	9.53e-07	0.216	0.0741	0.00363	1.24	1.07	1.43	0.194	0.0786	0.0176	1.21	1.04	1.42	50.7	0.328	0.00781	0.00479	0.11	0.293	0.0507	5.81e-07	NA	NA	NA
Nonalcoholic fatty liver disease || id:ebi-a-GCST90091033	Phospholipids to total lipids ratio in large VLDL || id:ebi-a-GCST90092877	56	0.193	0.0494	9.67e-05	1.21	1.1	1.34	0.000535	0.0874	0.0677	0.197	1.09	0.956	1.25	0.112	0.0797	0.167	1.12	0.956	1.31	68.5	0.104	0.0064	0.00496	0.202	0.193	0.0494	0.000265	NA	NA	NA
Nonalcoholic fatty liver disease || id:ebi-a-GCST90091033	Triglyceride levels in large VLDL || id:ebi-a-GCST90092878	49	0.268	0.0496	6.64e-08	1.31	1.19	1.44	2.07e-06	0.188	0.0764	0.0138	1.21	1.04	1.4	0.207	0.077	0.00999	1.23	1.06	1.43	47.4	0.497	0.00481	0.00465	0.306	0.268	0.0493	1.81e-06	NA	NA	NA
Nonalcoholic fatty liver disease || id:ebi-a-GCST90091033	Triglycerides to total lipids ratio in large VLDL || id:ebi-a-GCST90092879	37	-0.0489	0.0691	0.479	0.952	0.832	1.09	0.579	-0.0258	0.0678	0.704	0.975	0.853	1.11	0.0581	0.107	0.592	1.06	0.859	1.31	70.3	0.000534	-0.0104	0.008	0.204	-0.0489	0.0691	0.484	-0.015	0.0541	0.784
Nonalcoholic fatty liver disease || id:ebi-a-GCST90091033	Linoleic acid levels || id:ebi-a-GCST90092880	35	0.0898	0.0892	0.314	1.09	0.918	1.3	0.401	0.0648	0.0841	0.441	1.07	0.905	1.26	-0.059	0.191	0.759	0.943	0.648	1.37	83.2	5.21e-06	0.00999	0.0113	0.384	0.0898	0.0892	0.321	0.0182	0.0697	0.796
Nonalcoholic fatty liver disease || id:ebi-a-GCST90091033	Ratio of linoleic acid to total fatty acids || id:ebi-a-GCST90092881	25	-0.197	0.1	0.0497	0.821	0.675	1	0.0937	0.0453	0.0906	0.617	1.05	0.876	1.25	0.00167	0.142	0.991	1	0.758	1.32	51.8	0.000828	-0.0154	0.00813	0.0718	-0.197	0.1	0.0614	-0.424	0.133	0.00438
Nonalcoholic fatty liver disease || id:ebi-a-GCST90091033	Lactate levels || id:ebi-a-GCST90092882	9	0.435	0.277	0.117	1.55	0.897	2.66	0.188	0.26	0.227	0.252	1.3	0.831	2.02	0.805	1.07	0.478	2.24	0.272	18.4	19.8	0.0113	-0.0131	0.0365	0.731	0.435	0.277	0.155	0.206	0.142	0.192
Nonalcoholic fatty liver disease || id:ebi-a-GCST90091033	LDL cholesterol levels || id:ebi-a-GCST90092883	35	-0.127	0.0723	0.0791	0.881	0.764	1.01	0.138	-0.0626	0.0935	0.503	0.939	0.782	1.13	-0.0875	0.128	0.5	0.916	0.712	1.18	45.8	0.0844	-0.00278	0.00742	0.711	-0.127	0.0723	0.0881	NA	NA	NA
Nonalcoholic fatty liver disease || id:ebi-a-GCST90091033	Cholesteryl ester levels in LDL || id:ebi-a-GCST90092884	36	-0.0209	0.099	0.833	0.979	0.807	1.19	0.864	-0.0351	0.0941	0.709	0.966	0.803	1.16	-0.14	0.183	0.449	0.869	0.607	1.24	89.6	1.13e-06	0.00808	0.0104	0.443	-0.0209	0.099	0.834	-0.101	0.0751	0.189
Nonalcoholic fatty liver disease || id:ebi-a-GCST90091033	Free cholesterol levels in LDL || id:ebi-a-GCST90092885	40	-0.0873	0.078	0.263	0.916	0.787	1.07	0.349	-0.0703	0.0869	0.419	0.932	0.786	1.11	-0.159	0.139	0.258	0.853	0.65	1.12	69.9	0.00171	0.00513	0.00814	0.532	-0.0873	0.078	0.27	-0.108	0.07	0.132
Nonalcoholic fatty liver disease || id:ebi-a-GCST90091033	Total lipid levels in LDL || id:ebi-a-GCST90092886	37	-0.107	0.0855	0.212	0.899	0.76	1.06	0.288	-0.0468	0.0908	0.607	0.954	0.799	1.14	-0.156	0.153	0.314	0.855	0.634	1.15	70.4	0.00053	0.00341	0.00871	0.697	-0.107	0.0855	0.22	-0.132	0.0721	0.0753
Nonalcoholic fatty liver disease || id:ebi-a-GCST90091033	Concentration of LDL particles || id:ebi-a-GCST90092887	43	0.05	0.087	0.566	1.05	0.887	1.25	0.647	0.0361	0.0872	0.679	1.04	0.874	1.23	-0.107	0.154	0.489	0.898	0.664	1.21	97.9	2.33e-06	0.0104	0.00843	0.224	0.05	0.087	0.569	-0.00774	0.0691	0.911
Nonalcoholic fatty liver disease || id:ebi-a-GCST90091033	Phospholipid levels in LDL || id:ebi-a-GCST90092888	38	-0.106	0.0784	0.178	0.9	0.772	1.05	0.257	-0.0367	0.0922	0.691	0.964	0.805	1.15	-0.163	0.134	0.23	0.85	0.654	1.1	62.3	0.00578	0.00391	0.00734	0.597	-0.106	0.0784	0.186	NA	NA	NA
Nonalcoholic fatty liver disease || id:ebi-a-GCST90091033	Average diameter for LDL particles || id:ebi-a-GCST90092889	28	-0.167	0.0925	0.0706	0.846	0.706	1.01	0.126	-0.0934	0.112	0.403	0.911	0.732	1.13	0.0587	0.147	0.693	1.06	0.795	1.41	41.6	0.0364	-0.0153	0.00799	0.0657	-0.167	0.0925	0.0817	-0.195	0.0772	0.0181
Nonalcoholic fatty liver disease || id:ebi-a-GCST90091033	Triglyceride levels in LDL || id:ebi-a-GCST90092890	58	0.222	0.0551	5.55e-05	1.25	1.12	1.39	0.000354	0.13	0.0725	0.0723	1.14	0.988	1.31	0.0302	0.0816	0.713	1.03	0.878	1.21	91.9	0.00232	0.0148	0.00486	0.00365	0.222	0.0551	0.000167	0.17	0.0498	0.00121
Nonalcoholic fatty liver disease || id:ebi-a-GCST90091033	Leucine levels || id:ebi-a-GCST90092891	12	0.768	0.202	0.000148	2.16	1.45	3.21	0.000735	0.636	0.24	0.00798	1.89	1.18	3.02	0.793	0.552	0.182	2.21	0.749	6.53	18.7	0.0666	-0.00107	0.0217	0.962	0.768	0.202	0.00297	NA	NA	NA
Nonalcoholic fatty liver disease || id:ebi-a-GCST90091033	Cholesterol levels in medium HDL || id:ebi-a-GCST90092892	72	-0.181	0.0663	0.00641	0.835	0.733	0.951	0.0181	-0.128	0.0746	0.0854	0.88	0.76	1.02	-0.334	0.111	0.00376	0.716	0.576	0.891	147	3.2e-07	0.00993	0.00584	0.0935	-0.181	0.0663	0.00807	-0.226	0.0536	7.34e-05
Nonalcoholic fatty liver disease || id:ebi-a-GCST90091033	Cholesterol to total lipids ratio in medium HDL || id:ebi-a-GCST90092893	66	-0.231	0.0529	1.22e-05	0.794	0.715	0.88	0.000112	-0.16	0.0691	0.0206	0.852	0.744	0.976	-0.197	0.0849	0.0237	0.821	0.696	0.97	93.7	0.0114	-0.00256	0.00489	0.603	-0.231	0.0529	4.5e-05	-0.216	0.0465	1.69e-05
Nonalcoholic fatty liver disease || id:ebi-a-GCST90091033	Cholesteryl ester levels in medium HDL || id:ebi-a-GCST90092894	72	-0.178	0.0671	0.00804	0.837	0.734	0.955	0.0215	-0.105	0.0723	0.145	0.9	0.781	1.04	-0.348	0.113	0.00297	0.706	0.566	0.881	149	1.7e-07	0.0111	0.00597	0.068	-0.178	0.0671	0.0099	-0.236	0.0521	2.44e-05
Nonalcoholic fatty liver disease || id:ebi-a-GCST90091033	Cholesteryl esters to total lipids ratio in medium HDL || id:ebi-a-GCST90092895	58	-0.231	0.063	0.000251	0.794	0.702	0.898	0.00116	-0.18	0.0827	0.0295	0.835	0.71	0.982	-0.174	0.104	0.102	0.841	0.685	1.03	95.2	0.00112	-0.00405	0.0059	0.495	-0.231	0.063	0.000551	-0.208	0.0563	0.000508
Nonalcoholic fatty liver disease || id:ebi-a-GCST90091033	Free cholesterol levels in medium HDL || id:ebi-a-GCST90092896	66	-0.154	0.0656	0.0191	0.858	0.754	0.975	0.0413	-0.106	0.0713	0.136	0.899	0.782	1.03	-0.206	0.112	0.0707	0.814	0.653	1.01	138	3.45e-07	0.00365	0.0063	0.565	-0.154	0.0656	0.0221	-0.175	0.0515	0.00119
Nonalcoholic fatty liver disease || id:ebi-a-GCST90091033	Free cholesterol to total lipids ratio in medium HDL || id:ebi-a-GCST90092897	67	-0.136	0.0542	0.0122	0.873	0.785	0.971	0.0296	-0.0694	0.0656	0.29	0.933	0.82	1.06	-0.142	0.0872	0.109	0.868	0.731	1.03	108	0.000806	0.000481	0.00527	0.928	-0.136	0.0542	0.0147	-0.151	0.0504	0.004
Nonalcoholic fatty liver disease || id:ebi-a-GCST90091033	Total lipid levels in medium HDL || id:ebi-a-GCST90092898	61	-0.126	0.0701	0.0713	0.881	0.768	1.01	0.126	-0.121	0.0739	0.101	0.886	0.767	1.02	-0.273	0.122	0.0294	0.761	0.599	0.967	128	7.49e-07	0.00976	0.0067	0.151	-0.126	0.0701	0.0763	-0.141	0.0576	0.0177
Nonalcoholic fatty liver disease || id:ebi-a-GCST90091033	Concentration of medium HDL particles || id:ebi-a-GCST90092899	64	-0.139	0.0667	0.0373	0.87	0.764	0.992	0.0737	-0.131	0.0745	0.0793	0.877	0.758	1.02	-0.288	0.114	0.0139	0.75	0.6	0.937	128	2.63e-06	0.00974	0.00606	0.113	-0.139	0.0667	0.0414	-0.147	0.0549	0.0096
Nonalcoholic fatty liver disease || id:ebi-a-GCST90091033	Phospholipid levels in medium HDL || id:ebi-a-GCST90092900	60	-0.143	0.0752	0.0573	0.867	0.748	1	0.105	-0.127	0.0755	0.0928	0.881	0.76	1.02	-0.22	0.138	0.117	0.803	0.612	1.05	144	5.24e-09	0.00507	0.00763	0.509	-0.143	0.0752	0.0622	-0.152	0.057	0.01
Nonalcoholic fatty liver disease || id:ebi-a-GCST90091033	Phospholipids to total lipids ratio in medium HDL || id:ebi-a-GCST90092901	64	0.274	0.0648	2.41e-05	1.31	1.16	1.49	0.000188	0.229	0.0768	0.00286	1.26	1.08	1.46	0.155	0.108	0.156	1.17	0.945	1.44	108	0.000354	0.00761	0.00558	0.178	0.274	0.0648	7.9e-05	0.267	0.0574	1.78e-05
Nonalcoholic fatty liver disease || id:ebi-a-GCST90091033	Triglyceride levels in medium HDL || id:ebi-a-GCST90092902	44	0.13	0.0606	0.0323	1.14	1.01	1.28	0.0654	0.0669	0.0731	0.36	1.07	0.927	1.23	0.0972	0.099	0.332	1.1	0.908	1.34	75.7	0.00152	0.00295	0.00706	0.678	0.13	0.0606	0.038	0.0808	0.0568	0.162
Nonalcoholic fatty liver disease || id:ebi-a-GCST90091033	Triglycerides to total lipids ratio in medium HDL || id:ebi-a-GCST90092903	54	0.207	0.0601	0.000579	1.23	1.09	1.38	0.00244	0.156	0.0739	0.0343	1.17	1.01	1.35	0.173	0.097	0.0809	1.19	0.983	1.44	90.5	0.00102	0.00268	0.00598	0.656	0.207	0.0601	0.00114	0.184	0.0533	0.00112
Nonalcoholic fatty liver disease || id:ebi-a-GCST90091033	Cholesterol levels in medium LDL || id:ebi-a-GCST90092904	38	0.0839	0.103	0.416	1.09	0.888	1.33	0.513	0.0433	0.0957	0.651	1.04	0.866	1.26	-0.163	0.193	0.406	0.85	0.582	1.24	102	5.2e-08	0.0155	0.0103	0.143	0.0839	0.103	0.421	0.00101	0.0852	0.991
Nonalcoholic fatty liver disease || id:ebi-a-GCST90091033	Cholesterol to total lipids ratio in medium LDL || id:ebi-a-GCST90092905	30	-0.172	0.123	0.163	0.842	0.661	1.07	0.242	-0.111	0.103	0.281	0.895	0.732	1.09	0.0084	0.248	0.973	1.01	0.621	1.64	93.2	1.17e-08	-0.0115	0.0137	0.407	-0.172	0.123	0.174	-0.148	0.0836	0.0897
Nonalcoholic fatty liver disease || id:ebi-a-GCST90091033	Cholesteryl ester levels in medium LDL || id:ebi-a-GCST90092906	42	0.148	0.0969	0.126	1.16	0.959	1.4	0.199	0.155	0.0962	0.107	1.17	0.967	1.41	-0.0235	0.184	0.899	0.977	0.681	1.4	104	2.09e-07	0.0105	0.00961	0.281	0.148	0.0969	0.134	0.0623	0.0828	0.456
Nonalcoholic fatty liver disease || id:ebi-a-GCST90091033	Cholesteryl esters to total lipids ratio in medium LDL || id:ebi-a-GCST90092907	31	0.224	0.065	0.000575	1.25	1.1	1.42	0.00244	0.223	0.0882	0.0114	1.25	1.05	1.49	0.213	0.112	0.0672	1.24	0.994	1.54	37.9	0.153	0.000928	0.00761	0.904	0.224	0.065	0.00172	NA	NA	NA
Nonalcoholic fatty liver disease || id:ebi-a-GCST90091033	Free cholesterol levels in medium LDL || id:ebi-a-GCST90092908	40	-0.0905	0.0731	0.216	0.913	0.792	1.05	0.292	-0.0365	0.0917	0.691	0.964	0.805	1.15	-0.156	0.125	0.222	0.856	0.669	1.09	58.1	0.0252	0.00437	0.00682	0.525	-0.0905	0.0731	0.223	NA	NA	NA
Nonalcoholic fatty liver disease || id:ebi-a-GCST90091033	Free cholesterol to total lipids ratio in medium LDL || id:ebi-a-GCST90092909	60	-0.217	0.0547	7.6e-05	0.805	0.723	0.896	0.000451	-0.149	0.0708	0.0353	0.862	0.75	0.99	-0.221	0.0856	0.0124	0.802	0.678	0.948	83.8	0.0186	0.000332	0.00499	0.947	-0.217	0.0547	0.000207	-0.175	0.0528	0.00156
Nonalcoholic fatty liver disease || id:ebi-a-GCST90091033	Total lipid levels in medium LDL || id:ebi-a-GCST90092910	41	0.0999	0.0986	0.311	1.11	0.911	1.34	0.401	0.0635	0.0928	0.494	1.07	0.888	1.28	-0.108	0.185	0.562	0.898	0.625	1.29	108	3.49e-08	0.0132	0.00997	0.193	0.0999	0.0986	0.317	0.0188	0.0834	0.823
Nonalcoholic fatty liver disease || id:ebi-a-GCST90091033	Concentration of medium LDL particles || id:ebi-a-GCST90092911	38	0.102	0.1	0.308	1.11	0.91	1.35	0.401	0.122	0.097	0.208	1.13	0.934	1.37	-0.0255	0.186	0.892	0.975	0.677	1.4	93.9	7.51e-07	0.00812	0.00993	0.419	0.102	0.1	0.315	0.0208	0.0809	0.798
Nonalcoholic fatty liver disease || id:ebi-a-GCST90091033	Phospholipid levels in medium LDL || id:ebi-a-GCST90092912	39	0.0226	0.0908	0.803	1.02	0.856	1.22	0.843	-0.0192	0.0872	0.826	0.981	0.827	1.16	-0.126	0.167	0.456	0.882	0.636	1.22	89.9	4.36e-06	0.0101	0.00954	0.296	0.0226	0.0908	0.805	-0.0286	0.0826	0.731
Nonalcoholic fatty liver disease || id:ebi-a-GCST90091033	Phospholipids to total lipids ratio in medium LDL || id:ebi-a-GCST90092913	30	-0.119	0.0607	0.0507	0.888	0.788	1	0.0949	-0.0199	0.0756	0.793	0.98	0.845	1.14	-0.0491	0.0965	0.615	0.952	0.788	1.15	42.1	0.0552	-0.00689	0.00742	0.361	-0.119	0.0607	0.0604	NA	NA	NA
Nonalcoholic fatty liver disease || id:ebi-a-GCST90091033	Triglyceride levels in medium LDL || id:ebi-a-GCST90092914	53	0.246	0.0571	1.68e-05	1.28	1.14	1.43	0.00015	0.157	0.0803	0.0511	1.17	0.999	1.37	0.0762	0.0901	0.402	1.08	0.904	1.29	85.2	0.00252	0.0129	0.00544	0.0217	0.246	0.0571	7.45e-05	0.19	0.0504	0.000449
Nonalcoholic fatty liver disease || id:ebi-a-GCST90091033	Triglycerides to total lipids ratio in medium LDL || id:ebi-a-GCST90092915	46	0.111	0.0632	0.08	1.12	0.987	1.26	0.138	-0.0467	0.0682	0.493	0.954	0.835	1.09	-0.045	0.0959	0.641	0.956	0.792	1.15	91	5.96e-05	0.0142	0.00678	0.0416	0.111	0.0632	0.0868	0.0907	0.0526	0.0919
Nonalcoholic fatty liver disease || id:ebi-a-GCST90091033	Cholesterol levels in medium VLDL || id:ebi-a-GCST90092916	38	-0.0198	0.0809	0.806	0.98	0.837	1.15	0.843	-0.0147	0.0904	0.871	0.985	0.825	1.18	-0.0384	0.144	0.791	0.962	0.726	1.28	65.5	0.00266	0.00123	0.00783	0.876	-0.0198	0.0809	0.808	-0.0439	0.0685	0.526
Nonalcoholic fatty liver disease || id:ebi-a-GCST90091033	Cholesterol to total lipids ratio in medium VLDL || id:ebi-a-GCST90092917	58	-0.218	0.0703	0.00195	0.804	0.701	0.923	0.00656	-0.144	0.0755	0.0567	0.866	0.747	1	-0.188	0.118	0.116	0.829	0.658	1.04	115	9.14e-06	-0.00206	0.00646	0.751	-0.218	0.0703	0.00303	-0.191	0.0635	0.00397
Nonalcoholic fatty liver disease || id:ebi-a-GCST90091033	Cholesteryl ester levels in medium VLDL || id:ebi-a-GCST90092918	39	-0.0711	0.0759	0.349	0.931	0.803	1.08	0.441	-0.025	0.0951	0.793	0.975	0.809	1.18	0.0184	0.135	0.892	1.02	0.782	1.33	61.8	0.00863	-0.00614	0.00762	0.426	-0.0711	0.0759	0.355	-0.0519	0.0693	0.459
Nonalcoholic fatty liver disease || id:ebi-a-GCST90091033	Cholesteryl esters to total lipids ratio in medium VLDL || id:ebi-a-GCST90092919	55	-0.238	0.0717	0.000924	0.789	0.685	0.908	0.00365	-0.169	0.0802	0.0347	0.844	0.721	0.988	-0.225	0.118	0.0622	0.798	0.633	1.01	108	1.88e-05	-0.000861	0.00658	0.896	-0.238	0.0717	0.00165	-0.209	0.0647	0.0022
Nonalcoholic fatty liver disease || id:ebi-a-GCST90091033	Free cholesterol levels in medium VLDL || id:ebi-a-GCST90092920	50	0.115	0.0833	0.166	1.12	0.953	1.32	0.245	0.171	0.0894	0.056	1.19	0.996	1.41	0.0666	0.152	0.662	1.07	0.794	1.44	104	7.23e-06	0.00289	0.00748	0.701	0.115	0.0833	0.173	0.0494	0.0695	0.481
Nonalcoholic fatty liver disease || id:ebi-a-GCST90091033	Free cholesterol to total lipids ratio in medium VLDL || id:ebi-a-GCST90092921	48	-0.181	0.0665	0.00637	0.834	0.732	0.95	0.0181	-0.12	0.0693	0.0847	0.887	0.775	1.02	-0.149	0.121	0.224	0.861	0.679	1.09	82.8	0.000987	-0.00229	0.00726	0.754	-0.181	0.0665	0.00893	-0.16	0.0548	0.00552
Nonalcoholic fatty liver disease || id:ebi-a-GCST90091033	Total lipid levels in medium VLDL || id:ebi-a-GCST90092922	45	0.318	0.0795	6.34e-05	1.37	1.18	1.61	0.000395	0.314	0.0852	0.000227	1.37	1.16	1.62	0.202	0.139	0.151	1.22	0.933	1.61	89.5	6.02e-05	0.00749	0.00737	0.315	0.318	0.0795	0.000239	0.247	0.0709	0.00117
Nonalcoholic fatty liver disease || id:ebi-a-GCST90091033	Concentration of medium VLDL particles || id:ebi-a-GCST90092923	48	0.222	0.0856	0.00947	1.25	1.06	1.48	0.0248	0.215	0.0919	0.0191	1.24	1.04	1.48	0.117	0.159	0.465	1.12	0.823	1.54	105	2.62e-06	0.00631	0.00805	0.437	0.222	0.0856	0.0126	0.148	0.0747	0.0533
Nonalcoholic fatty liver disease || id:ebi-a-GCST90091033	Phospholipid levels in medium VLDL || id:ebi-a-GCST90092924	51	0.208	0.0824	0.0115	1.23	1.05	1.45	0.028	0.214	0.0916	0.0193	1.24	1.04	1.48	0.0997	0.149	0.506	1.1	0.825	1.48	110	2.27e-06	0.00646	0.00738	0.385	0.208	0.0824	0.0147	0.14	0.0719	0.0565
Nonalcoholic fatty liver disease || id:ebi-a-GCST90091033	Phospholipids to total lipids ratio in medium VLDL || id:ebi-a-GCST90092925	50	-0.113	0.0758	0.135	0.893	0.77	1.04	0.207	-0.105	0.0736	0.154	0.9	0.779	1.04	-0.183	0.135	0.182	0.833	0.639	1.09	114	4.1e-07	0.00506	0.00809	0.534	-0.113	0.0758	0.142	-0.109	0.0602	0.0753
Nonalcoholic fatty liver disease || id:ebi-a-GCST90091033	Triglyceride levels in medium VLDL || id:ebi-a-GCST90092926	48	0.31	0.0588	1.35e-07	1.36	1.22	1.53	3.37e-06	0.214	0.0736	0.00357	1.24	1.07	1.43	0.187	0.0889	0.041	1.21	1.01	1.44	66.9	0.0299	0.00962	0.0053	0.0761	0.31	0.0588	3.34e-06	0.295	0.0524	1.05e-06
Nonalcoholic fatty liver disease || id:ebi-a-GCST90091033	Triglycerides to total lipids ratio in medium VLDL || id:ebi-a-GCST90092927	59	0.219	0.0689	0.00146	1.25	1.09	1.43	0.00518	0.163	0.0748	0.0293	1.18	1.02	1.36	0.182	0.117	0.126	1.2	0.953	1.51	112	2.62e-05	0.00253	0.00631	0.69	0.219	0.0689	0.00234	0.195	0.0617	0.00258
Nonalcoholic fatty liver disease || id:ebi-a-GCST90091033	Monounsaturated fatty acid levels || id:ebi-a-GCST90092928	53	0.272	0.0612	8.94e-06	1.31	1.16	1.48	8.57e-05	0.169	0.0825	0.0403	1.18	1.01	1.39	0.133	0.1	0.19	1.14	0.939	1.39	80.8	0.00644	0.00981	0.00564	0.0881	0.272	0.0612	4.7e-05	0.258	0.0561	2.91e-05
Nonalcoholic fatty liver disease || id:ebi-a-GCST90091033	Ratio of monounsaturated fatty acids to total fatty acids || id:ebi-a-GCST90092929	46	0.168	0.0625	0.00715	1.18	1.05	1.34	0.02	0.0788	0.0647	0.223	1.08	0.953	1.23	0.144	0.0944	0.135	1.15	0.96	1.39	83.6	0.000414	0.00217	0.00628	0.731	0.168	0.0625	0.00999	0.163	0.0477	0.00142
Nonalcoholic fatty liver disease || id:ebi-a-GCST90091033	Total cholesterol minus HDL-C levels || id:ebi-a-GCST90092930	36	-0.0608	0.0801	0.448	0.941	0.804	1.1	0.549	-0.0728	0.0936	0.437	0.93	0.774	1.12	-0.134	0.147	0.367	0.874	0.656	1.17	59.9	0.00545	0.00499	0.00831	0.553	-0.0608	0.0801	0.453	-0.0875	0.0653	0.189
Nonalcoholic fatty liver disease || id:ebi-a-GCST90091033	Omega-3 fatty acid levels || id:ebi-a-GCST90092931	37	0.0394	0.0528	0.456	1.04	0.938	1.15	0.557	-0.0361	0.0488	0.46	0.965	0.877	1.06	-0.0588	0.0706	0.411	0.943	0.821	1.08	66.3	0.00156	0.0128	0.0064	0.0534	0.0394	0.0528	0.461	0.0788	0.0747	0.299
Nonalcoholic fatty liver disease || id:ebi-a-GCST90091033	Ratio of omega-3 fatty acids to total fatty acids || id:ebi-a-GCST90092932	25	0.0042	0.0568	0.941	1	0.898	1.12	0.953	-0.0332	0.0423	0.432	0.967	0.89	1.05	-0.068	0.0697	0.34	0.934	0.815	1.07	54	0.000432	0.0123	0.00737	0.108	0.0042	0.0568	0.942	NA	NA	NA
Nonalcoholic fatty liver disease || id:ebi-a-GCST90091033	Omega-6 fatty acid levels || id:ebi-a-GCST90092933	45	0.0491	0.0831	0.554	1.05	0.892	1.24	0.642	-0.00817	0.0897	0.927	0.992	0.832	1.18	-0.0655	0.166	0.695	0.937	0.677	1.3	99	4.05e-06	0.00747	0.00933	0.428	0.0491	0.0831	0.557	-0.0301	0.0682	0.661
Nonalcoholic fatty liver disease || id:ebi-a-GCST90091033	Ratio of omega-6 fatty acids to omega-3 fatty acids || id:ebi-a-GCST90092934	23	-0.00685	0.0552	0.901	0.993	0.891	1.11	0.924	0.0354	0.0433	0.413	1.04	0.952	1.13	0.0405	0.0742	0.591	1.04	0.9	1.2	44	0.00359	-0.00784	0.00818	0.349	-0.00685	0.0552	0.902	NA	NA	NA
Nonalcoholic fatty liver disease || id:ebi-a-GCST90091033	Ratio of omega-6 fatty acids to total fatty acids || id:ebi-a-GCST90092935	41	-0.317	0.0658	1.44e-06	0.728	0.64	0.828	1.89e-05	-0.265	0.0997	0.00775	0.767	0.631	0.932	-0.207	0.109	0.0651	0.813	0.657	1.01	46.5	0.224	-0.0072	0.0057	0.214	-0.317	0.0658	2.1e-05	NA	NA	NA
Nonalcoholic fatty liver disease || id:ebi-a-GCST90091033	Phenylalanine levels || id:ebi-a-GCST90092936	6	-0.0439	0.121	0.717	0.957	0.755	1.21	0.769	-0.0409	0.133	0.757	0.96	0.74	1.24	-0.107	0.235	0.672	0.898	0.566	1.42	2.28	0.81	0.00467	0.0148	0.769	-0.0439	0.0816	0.614	NA	NA	NA
Nonalcoholic fatty liver disease || id:ebi-a-GCST90091033	Phosphatidylcholine levels || id:ebi-a-GCST90092937	47	-0.0277	0.0718	0.7	0.973	0.845	1.12	0.754	-0.0601	0.0756	0.427	0.942	0.812	1.09	-0.0642	0.126	0.613	0.938	0.732	1.2	94.5	3.35e-05	0.0027	0.00761	0.725	-0.0277	0.0718	0.702	-0.0763	0.0515	0.146
Nonalcoholic fatty liver disease || id:ebi-a-GCST90091033	Phosphoglycerides levels || id:ebi-a-GCST90092938	44	-0.00161	0.0768	0.983	0.998	0.859	1.16	0.983	-0.0554	0.0788	0.482	0.946	0.811	1.1	-0.0261	0.137	0.85	0.974	0.744	1.28	91.2	2.54e-05	0.00173	0.00803	0.83	-0.00161	0.0768	0.983	-0.0656	0.0547	0.238
Nonalcoholic fatty liver disease || id:ebi-a-GCST90091033	Polyunsaturated fatty acid levels || id:ebi-a-GCST90092939	45	0.0988	0.0739	0.181	1.1	0.955	1.28	0.258	-0.0628	0.0796	0.43	0.939	0.803	1.1	-0.0651	0.145	0.656	0.937	0.705	1.25	95.8	1.04e-05	0.0116	0.00884	0.197	0.0988	0.0739	0.188	0.0289	0.0613	0.64
Nonalcoholic fatty liver disease || id:ebi-a-GCST90091033	Ratio of polyunsaturated fatty acids to monounsaturated fatty acids || id:ebi-a-GCST90092940	46	-0.236	0.0599	8e-05	0.789	0.702	0.888	0.000457	-0.146	0.0745	0.05	0.864	0.747	1	-0.133	0.0933	0.162	0.876	0.729	1.05	65.9	0.0226	-0.00844	0.00586	0.157	-0.236	0.0599	0.000277	-0.214	0.0516	0.000153
Nonalcoholic fatty liver disease || id:ebi-a-GCST90091033	Ratio of polyunsaturated fatty acids to total fatty acids || id:ebi-a-GCST90092941	39	-0.326	0.077	2.25e-05	0.722	0.62	0.839	0.000187	-0.26	0.0937	0.00554	0.771	0.642	0.927	-0.181	0.133	0.183	0.835	0.643	1.08	60.4	0.0118	-0.00971	0.00726	0.19	-0.326	0.077	0.000138	-0.358	0.0689	7.66e-06
Nonalcoholic fatty liver disease || id:ebi-a-GCST90091033	Pyruvate levels || id:ebi-a-GCST90092942	17	-0.0132	0.161	0.934	0.987	0.72	1.35	0.95	0.137	0.131	0.294	1.15	0.888	1.48	-0.134	0.317	0.679	0.875	0.47	1.63	47.4	5.98e-05	0.00733	0.0165	0.663	-0.0132	0.161	0.935	-0.0657	0.105	0.54
Nonalcoholic fatty liver disease || id:ebi-a-GCST90091033	Remnant cholesterol (non-HDL, non-LDL -cholesterol) || id:ebi-a-GCST90092943	40	0.0202	0.0932	0.828	1.02	0.85	1.23	0.863	-0.0318	0.0904	0.725	0.969	0.811	1.16	-0.0987	0.172	0.569	0.906	0.647	1.27	94.3	1.79e-06	0.00754	0.00914	0.415	0.0202	0.0932	0.83	-0.0423	0.073	0.566
Nonalcoholic fatty liver disease || id:ebi-a-GCST90091033	Cholesterol levels in small HDL || id:ebi-a-GCST90092944	34	0.0428	0.0943	0.65	1.04	0.868	1.26	0.716	0.0195	0.0967	0.84	1.02	0.844	1.23	0.00505	0.186	0.979	1.01	0.698	1.45	81.7	5.23e-06	0.00263	0.0111	0.815	0.0428	0.0943	0.653	0.00195	0.0774	0.98
Nonalcoholic fatty liver disease || id:ebi-a-GCST90091033	Cholesterol to total lipids ratio in small HDL || id:ebi-a-GCST90092945	50	-0.136	0.0674	0.0439	0.873	0.765	0.996	0.0841	-0.0779	0.0758	0.304	0.925	0.797	1.07	-0.047	0.111	0.674	0.954	0.768	1.19	95.9	7.15e-05	-0.00715	0.00707	0.317	-0.136	0.0674	0.0494	-0.105	0.0625	0.101
Nonalcoholic fatty liver disease || id:ebi-a-GCST90091033	Cholesteryl ester levels in small HDL || id:ebi-a-GCST90092946	36	0.0487	0.0832	0.558	1.05	0.892	1.24	0.644	0.048	0.0797	0.547	1.05	0.897	1.23	0.0966	0.147	0.516	1.1	0.825	1.47	80.4	1.99e-05	-0.00376	0.00948	0.694	0.0487	0.0832	0.562	-0.0142	0.0757	0.853
Nonalcoholic fatty liver disease || id:ebi-a-GCST90091033	Cholesteryl esters to total lipids ratio in small HDL || id:ebi-a-GCST90092947	46	-0.087	0.0604	0.15	0.917	0.814	1.03	0.226	0.0344	0.0658	0.601	1.04	0.91	1.18	0.0323	0.085	0.706	1.03	0.874	1.22	83.9	0.000384	-0.0118	0.0061	0.0591	-0.087	0.0604	0.157	-0.0613	0.0544	0.265
Nonalcoholic fatty liver disease || id:ebi-a-GCST90091033	Free cholesterol levels in small HDL || id:ebi-a-GCST90092948	39	0.065	0.1	0.516	1.07	0.877	1.3	0.609	-0.0172	0.0971	0.859	0.983	0.813	1.19	-0.0375	0.204	0.855	0.963	0.645	1.44	107	1.68e-08	0.0065	0.0113	0.567	0.065	0.1	0.52	-0.0324	0.083	0.698
Nonalcoholic fatty liver disease || id:ebi-a-GCST90091033	Free cholesterol to total lipids ratio in small HDL || id:ebi-a-GCST90092949	51	-0.0618	0.0468	0.187	0.94	0.858	1.03	0.263	-0.0641	0.0524	0.222	0.938	0.846	1.04	-0.0643	0.0691	0.357	0.938	0.819	1.07	77.8	0.00718	0.000292	0.00583	0.96	-0.0618	0.0468	0.193	-0.054	0.0438	0.223
Nonalcoholic fatty liver disease || id:ebi-a-GCST90091033	Total lipid levels in small HDL || id:ebi-a-GCST90092950	39	0.0971	0.0811	0.231	1.1	0.94	1.29	0.311	0.0213	0.0912	0.815	1.02	0.854	1.22	0.0998	0.145	0.495	1.1	0.832	1.47	76.5	0.000211	-0.000188	0.00815	0.982	0.0971	0.0811	0.239	0.0388	0.0732	0.599
Nonalcoholic fatty liver disease || id:ebi-a-GCST90091033	Concentration of small HDL particles || id:ebi-a-GCST90092951	36	0.0989	0.0933	0.289	1.1	0.92	1.33	0.379	0.0147	0.0953	0.877	1.01	0.842	1.22	0.0896	0.171	0.605	1.09	0.782	1.53	87.9	1.95e-06	0.00065	0.00995	0.948	0.0989	0.0933	0.296	0.0832	0.0754	0.278
Nonalcoholic fatty liver disease || id:ebi-a-GCST90091033	Phospholipid levels in small HDL || id:ebi-a-GCST90092952	43	0.0322	0.0973	0.741	1.03	0.853	1.25	0.788	-0.00369	0.0954	0.969	0.996	0.826	1.2	0.0626	0.177	0.725	1.06	0.753	1.51	126	2.27e-10	-0.00204	0.00987	0.837	0.0322	0.0973	0.743	-0.0439	0.08	0.586
Nonalcoholic fatty liver disease || id:ebi-a-GCST90091033	Phospholipids to total lipids ratio in small HDL || id:ebi-a-GCST90092953	50	-0.0472	0.0701	0.501	0.954	0.831	1.09	0.596	-0.121	0.0735	0.0992	0.886	0.767	1.02	-0.0541	0.121	0.656	0.947	0.748	1.2	91.2	0.000239	0.00049	0.0069	0.944	-0.0472	0.0701	0.504	-0.0658	0.0659	0.323
Nonalcoholic fatty liver disease || id:ebi-a-GCST90091033	Triglyceride levels in small HDL || id:ebi-a-GCST90092954	52	0.245	0.0501	1.03e-06	1.28	1.16	1.41	1.46e-05	0.156	0.0753	0.0379	1.17	1.01	1.35	0.143	0.0808	0.0828	1.15	0.985	1.35	61.2	0.155	0.00831	0.00524	0.119	0.245	0.0501	1.06e-05	NA	NA	NA
Nonalcoholic fatty liver disease || id:ebi-a-GCST90091033	Triglycerides to total lipids ratio in small HDL || id:ebi-a-GCST90092955	68	0.178	0.0555	0.00139	1.19	1.07	1.33	0.00502	0.142	0.0638	0.0256	1.15	1.02	1.31	0.218	0.0893	0.0171	1.24	1.04	1.48	121	5.35e-05	-0.00314	0.00534	0.559	0.178	0.0555	0.00212	0.17	0.0471	0.000621
Nonalcoholic fatty liver disease || id:ebi-a-GCST90091033	Cholesterol levels in small LDL || id:ebi-a-GCST90092956	42	0.0564	0.0947	0.551	1.06	0.879	1.27	0.641	0.0432	0.0936	0.644	1.04	0.869	1.25	-0.151	0.165	0.365	0.859	0.622	1.19	106	1.31e-07	0.0135	0.0089	0.136	0.0564	0.0947	0.554	-0.01	0.0776	0.898
Nonalcoholic fatty liver disease || id:ebi-a-GCST90091033	Cholesterol to total lipids ratio in small LDL || id:ebi-a-GCST90092957	25	-0.0617	0.103	0.548	0.94	0.769	1.15	0.641	0.123	0.108	0.257	1.13	0.915	1.4	0.0969	0.204	0.64	1.1	0.738	1.64	42.5	0.0114	-0.00963	0.0107	0.378	-0.0617	0.103	0.554	-0.0124	0.0845	0.885
Nonalcoholic fatty liver disease || id:ebi-a-GCST90091033	Cholesteryl ester levels in small LDL || id:ebi-a-GCST90092958	42	0.126	0.0941	0.179	1.13	0.944	1.36	0.257	0.141	0.0922	0.126	1.15	0.961	1.38	-0.0553	0.172	0.75	0.946	0.675	1.33	105	1.84e-07	0.0117	0.00929	0.216	0.126	0.0941	0.187	0.0847	0.0773	0.281
Nonalcoholic fatty liver disease || id:ebi-a-GCST90091033	Cholesteryl esters to total lipids ratio in small LDL || id:ebi-a-GCST90092959	34	0.163	0.0613	0.0077	1.18	1.04	1.33	0.0211	0.146	0.0752	0.0524	1.16	0.998	1.34	0.205	0.11	0.0708	1.23	0.99	1.52	45.5	0.0719	-0.00357	0.00775	0.649	0.163	0.0613	0.0118	NA	NA	NA
Nonalcoholic fatty liver disease || id:ebi-a-GCST90091033	Free cholesterol levels in small LDL || id:ebi-a-GCST90092960	40	-0.0506	0.0695	0.467	0.951	0.83	1.09	0.567	-0.0345	0.0837	0.68	0.966	0.82	1.14	-0.124	0.118	0.3	0.884	0.702	1.11	59.7	0.0181	0.00527	0.00682	0.445	-0.0506	0.0695	0.471	NA	NA	NA
Nonalcoholic fatty liver disease || id:ebi-a-GCST90091033	Free cholesterol to total lipids ratio in small LDL || id:ebi-a-GCST90092961	60	-0.171	0.0549	0.00187	0.843	0.757	0.939	0.00639	-0.143	0.071	0.0447	0.867	0.754	0.997	-0.126	0.0867	0.151	0.881	0.744	1.04	92.7	0.00337	-0.00366	0.0055	0.509	-0.171	0.0549	0.00288	-0.134	0.0522	0.0132
Nonalcoholic fatty liver disease || id:ebi-a-GCST90091033	Total lipid levels in small LDL || id:ebi-a-GCST90092962	41	0.0157	0.0871	0.857	1.02	0.856	1.2	0.886	-0.00374	0.0908	0.967	0.996	0.834	1.19	-0.207	0.145	0.16	0.813	0.612	1.08	89.7	1.1e-05	0.0157	0.00826	0.0649	0.0157	0.0871	0.858	-0.0278	0.0691	0.69
Nonalcoholic fatty liver disease || id:ebi-a-GCST90091033	Concentration of small LDL particles || id:ebi-a-GCST90092963	43	0.117	0.0879	0.184	1.12	0.946	1.34	0.26	0.131	0.0881	0.137	1.14	0.959	1.36	-0.0485	0.157	0.759	0.953	0.7	1.3	99	1.68e-06	0.0108	0.00854	0.213	0.117	0.0879	0.191	0.0509	0.072	0.484
Nonalcoholic fatty liver disease || id:ebi-a-GCST90091033	Phospholipid levels in small LDL || id:ebi-a-GCST90092964	37	-0.105	0.0701	0.134	0.9	0.785	1.03	0.206	-0.0332	0.0832	0.69	0.967	0.822	1.14	-0.0492	0.115	0.672	0.952	0.759	1.19	57.1	0.0139	-0.00439	0.00718	0.545	-0.105	0.0701	0.143	-0.0891	0.064	0.173
Nonalcoholic fatty liver disease || id:ebi-a-GCST90091033	Phospholipids to total lipids ratio in small LDL || id:ebi-a-GCST90092965	34	-0.185	0.0644	0.00398	0.831	0.732	0.942	0.0123	-0.164	0.0809	0.043	0.849	0.724	0.995	-0.196	0.119	0.111	0.822	0.65	1.04	46.7	0.0577	0.000855	0.00809	0.917	-0.185	0.0644	0.00693	NA	NA	NA
Nonalcoholic fatty liver disease || id:ebi-a-GCST90091033	Triglyceride levels in small LDL || id:ebi-a-GCST90092966	54	0.227	0.0647	0.000462	1.25	1.1	1.42	0.00205	0.166	0.0744	0.0259	1.18	1.02	1.37	0.0801	0.102	0.438	1.08	0.886	1.32	113	2.8e-06	0.0115	0.00633	0.0744	0.227	0.0647	0.000947	0.213	0.0506	0.000104
Nonalcoholic fatty liver disease || id:ebi-a-GCST90091033	Triglycerides to total lipids ratio in small LDL || id:ebi-a-GCST90092967	49	0.164	0.0584	0.0051	1.18	1.05	1.32	0.0152	0.149	0.0724	0.0399	1.16	1.01	1.34	0.0876	0.0931	0.351	1.09	0.91	1.31	80.7	0.00217	0.00647	0.00619	0.301	0.164	0.0584	0.00733	0.135	0.0486	0.00793
Nonalcoholic fatty liver disease || id:ebi-a-GCST90091033	Cholesterol levels in small VLDL || id:ebi-a-GCST90092968	53	0.182	0.0757	0.016	1.2	1.03	1.39	0.0363	0.192	0.0815	0.0185	1.21	1.03	1.42	0.0181	0.137	0.896	1.02	0.778	1.33	104	2.2e-05	0.0102	0.00712	0.159	0.182	0.0757	0.0196	0.125	0.0646	0.0594
Nonalcoholic fatty liver disease || id:ebi-a-GCST90091033	Cholesterol to total lipids ratio in small VLDL || id:ebi-a-GCST90092969	49	-0.149	0.0658	0.0236	0.862	0.757	0.98	0.0494	-0.0789	0.0772	0.307	0.924	0.794	1.08	-0.177	0.11	0.114	0.837	0.675	1.04	83.6	0.0011	0.00223	0.00691	0.748	-0.149	0.0658	0.0282	-0.124	0.0543	0.0271
Nonalcoholic fatty liver disease || id:ebi-a-GCST90091033	Cholesteryl ester levels in small VLDL || id:ebi-a-GCST90092970	58	0.202	0.076	0.00788	1.22	1.05	1.42	0.0213	0.202	0.081	0.0127	1.22	1.04	1.43	0.00604	0.139	0.965	1.01	0.766	1.32	124	8.04e-07	0.0122	0.00726	0.0996	0.202	0.076	0.0102	0.147	0.0674	0.0332
Nonalcoholic fatty liver disease || id:ebi-a-GCST90091033	Cholesteryl esters to total lipids ratio in small VLDL || id:ebi-a-GCST90092971	48	-0.0621	0.0672	0.355	0.94	0.824	1.07	0.445	-0.0282	0.074	0.704	0.972	0.841	1.12	-0.0299	0.109	0.785	0.971	0.784	1.2	88.6	0.00023	-0.00269	0.00713	0.707	-0.0621	0.0672	0.36	-0.0408	0.0547	0.459
Nonalcoholic fatty liver disease || id:ebi-a-GCST90091033	Free cholesterol levels in small VLDL || id:ebi-a-GCST90092972	47	0.117	0.0839	0.162	1.12	0.954	1.33	0.242	0.117	0.0879	0.182	1.12	0.947	1.34	-0.0145	0.152	0.924	0.986	0.732	1.33	101	5.99e-06	0.00834	0.00799	0.302	0.117	0.0839	0.169	0.0544	0.0693	0.437
Nonalcoholic fatty liver disease || id:ebi-a-GCST90091033	Free cholesterol to total lipids ratio in small VLDL || id:ebi-a-GCST90092973	57	-0.205	0.0721	0.0044	0.814	0.707	0.938	0.0134	-0.147	0.0797	0.0644	0.863	0.738	1.01	-0.194	0.123	0.121	0.824	0.647	1.05	123	7.14e-07	-0.000789	0.0069	0.909	-0.205	0.0721	0.00614	-0.184	0.0653	0.00663
Nonalcoholic fatty liver disease || id:ebi-a-GCST90091033	Total lipid levels in small VLDL || id:ebi-a-GCST90092974	54	0.332	0.0659	4.57e-07	1.39	1.23	1.59	8.13e-06	0.338	0.0793	2.04e-05	1.4	1.2	1.64	0.228	0.114	0.0516	1.26	1	1.57	93.5	0.000509	0.00676	0.00607	0.271	0.332	0.0659	5.7e-06	0.316	0.0611	3.78e-06
Nonalcoholic fatty liver disease || id:ebi-a-GCST90091033	Concentration of small VLDL particles || id:ebi-a-GCST90092975	52	0.314	0.0661	2.06e-06	1.37	1.2	1.56	2.34e-05	0.262	0.0783	0.000816	1.3	1.11	1.51	0.219	0.113	0.0568	1.25	0.999	1.55	93.1	0.000293	0.00635	0.00614	0.306	0.314	0.0661	1.71e-05	0.298	0.0613	1.2e-05
Nonalcoholic fatty liver disease || id:ebi-a-GCST90091033	Phospholipid levels in small VLDL || id:ebi-a-GCST90092976	55	0.204	0.0729	0.00514	1.23	1.06	1.41	0.0152	0.207	0.0803	0.01	1.23	1.05	1.44	0.117	0.135	0.39	1.12	0.863	1.46	105	3.62e-05	0.00539	0.00704	0.447	0.204	0.0729	0.00711	0.142	0.0635	0.0301
Nonalcoholic fatty liver disease || id:ebi-a-GCST90091033	Phospholipids to total lipids ratio in small VLDL || id:ebi-a-GCST90092977	54	-0.218	0.0738	0.0031	0.804	0.696	0.929	0.00991	-0.179	0.0779	0.0215	0.836	0.718	0.974	-0.194	0.125	0.127	0.823	0.644	1.05	118	6.54e-07	-0.00167	0.00706	0.814	-0.218	0.0738	0.00463	-0.196	0.0666	0.00477
Nonalcoholic fatty liver disease || id:ebi-a-GCST90091033	Triglyceride levels in small VLDL || id:ebi-a-GCST90092978	62	0.255	0.0521	1e-06	1.29	1.17	1.43	1.46e-05	0.139	0.0694	0.0453	1.15	1	1.32	0.154	0.0788	0.0561	1.17	0.999	1.36	86.9	0.0164	0.00802	0.00473	0.0953	0.255	0.0521	7.64e-06	0.243	0.0475	3.33e-06
Nonalcoholic fatty liver disease || id:ebi-a-GCST90091033	Triglycerides to total lipids ratio in small VLDL || id:ebi-a-GCST90092979	51	0.165	0.0702	0.0189	1.18	1.03	1.35	0.0413	0.12	0.0741	0.105	1.13	0.975	1.3	0.219	0.118	0.0679	1.25	0.989	1.57	98.2	5.58e-05	-0.00419	0.00718	0.563	0.165	0.0702	0.0229	0.14	0.0606	0.0256
Nonalcoholic fatty liver disease || id:ebi-a-GCST90091033	Saturated fatty acid levels || id:ebi-a-GCST90092980	43	0.275	0.0746	0.000232	1.32	1.14	1.52	0.00109	0.207	0.098	0.0348	1.23	1.01	1.49	0.126	0.134	0.352	1.13	0.872	1.48	74.3	0.00155	0.00971	0.00733	0.192	0.275	0.0746	0.000656	0.253	0.0668	0.000494
Nonalcoholic fatty liver disease || id:ebi-a-GCST90091033	Ratio of saturated fatty acids to total fatty acids || id:ebi-a-GCST90092981	16	0.462	0.191	0.0155	1.59	1.09	2.31	0.0355	0.216	0.208	0.299	1.24	0.825	1.87	0.686	0.647	0.307	1.99	0.558	7.06	37.2	0.00118	-0.00994	0.0274	0.722	0.462	0.191	0.0287	0.288	0.182	0.136
Nonalcoholic fatty liver disease || id:ebi-a-GCST90091033	Sphingomyelin levels || id:ebi-a-GCST90092982	51	-0.127	0.0775	0.102	0.881	0.757	1.03	0.171	-0.12	0.0822	0.144	0.887	0.755	1.04	-0.199	0.147	0.181	0.819	0.615	1.09	102	1.99e-05	0.00468	0.00801	0.562	-0.127	0.0775	0.109	-0.179	0.0626	0.00637
Nonalcoholic fatty liver disease || id:ebi-a-GCST90091033	Ratio of triglycerides to phosphoglycerides || id:ebi-a-GCST90092983	70	0.218	0.0547	6.51e-05	1.24	1.12	1.38	0.000396	0.19	0.0698	0.00659	1.21	1.05	1.39	0.211	0.0868	0.0179	1.23	1.04	1.46	103	0.00465	0.000533	0.00461	0.908	0.218	0.0547	0.00016	0.216	0.0445	7.85e-06
Nonalcoholic fatty liver disease || id:ebi-a-GCST90091033	Total concentration of branched-chain amino acids (leucine + isoleucine + valine) || id:ebi-a-GCST90092984	10	0.616	0.249	0.0133	1.85	1.14	3.02	0.0319	0.606	0.245	0.0136	1.83	1.13	2.96	1.03	0.618	0.134	2.8	0.833	9.41	22.9	0.00639	-0.0183	0.0249	0.484	0.616	0.249	0.0353	0.36	0.235	0.165
Nonalcoholic fatty liver disease || id:ebi-a-GCST90091033	Total cholesterol levels || id:ebi-a-GCST90092985	47	-0.139	0.0794	0.0802	0.87	0.745	1.02	0.138	-0.105	0.0901	0.244	0.9	0.755	1.07	-0.149	0.159	0.356	0.862	0.631	1.18	83.1	0.000655	0.000588	0.00843	0.945	-0.139	0.0794	0.0869	-0.145	0.0678	0.0378
Nonalcoholic fatty liver disease || id:ebi-a-GCST90091033	Total esterified cholesterol levels || id:ebi-a-GCST90092986	47	-0.137	0.0786	0.0817	0.872	0.748	1.02	0.138	-0.107	0.0888	0.227	0.898	0.755	1.07	-0.163	0.158	0.306	0.849	0.624	1.16	80	0.00141	0.00161	0.00826	0.847	-0.137	0.0786	0.0884	-0.164	0.0712	0.0258
Nonalcoholic fatty liver disease || id:ebi-a-GCST90091033	Total fatty acid levels || id:ebi-a-GCST90092987	50	0.209	0.0726	0.00399	1.23	1.07	1.42	0.0123	0.155	0.0886	0.0794	1.17	0.982	1.39	0.118	0.13	0.367	1.13	0.873	1.45	102	1.23e-05	0.00626	0.00737	0.4	0.209	0.0726	0.0059	0.131	0.0665	0.0544
Nonalcoholic fatty liver disease || id:ebi-a-GCST90091033	Total free cholesterol levels || id:ebi-a-GCST90092988	48	-0.0493	0.0807	0.541	0.952	0.813	1.11	0.636	-0.0845	0.0886	0.341	0.919	0.772	1.09	-0.265	0.145	0.0746	0.767	0.577	1.02	89.8	0.000172	0.013	0.00736	0.0835	-0.0493	0.0807	0.544	-0.094	0.0644	0.151
Nonalcoholic fatty liver disease || id:ebi-a-GCST90091033	Total lipid levels in lipoprotein particles || id:ebi-a-GCST90092989	44	0.0878	0.0866	0.311	1.09	0.921	1.29	0.401	-0.0388	0.091	0.67	0.962	0.805	1.15	-0.122	0.183	0.508	0.885	0.618	1.27	95.9	6.69e-06	0.013	0.01	0.201	0.0878	0.0866	0.317	-0.00594	0.0717	0.934
Nonalcoholic fatty liver disease || id:ebi-a-GCST90091033	Total concentration of lipoprotein particles || id:ebi-a-GCST90092990	52	-0.124	0.0884	0.16	0.883	0.743	1.05	0.24	-0.107	0.0899	0.233	0.898	0.753	1.07	-0.252	0.167	0.138	0.777	0.56	1.08	134	2.57e-09	0.00791	0.00876	0.371	-0.124	0.0884	0.166	-0.176	0.0678	0.0124
Nonalcoholic fatty liver disease || id:ebi-a-GCST90091033	Total phospholipid levels in lipoprotein particles || id:ebi-a-GCST90092991	48	-0.00779	0.076	0.918	0.992	0.855	1.15	0.937	-0.0657	0.0863	0.447	0.936	0.791	1.11	-0.104	0.15	0.491	0.901	0.672	1.21	91.2	0.00012	0.00608	0.00815	0.46	-0.00779	0.076	0.919	-0.0856	0.0615	0.171
Nonalcoholic fatty liver disease || id:ebi-a-GCST90091033	Total triglycerides levels || id:ebi-a-GCST90092992	58	0.267	0.0648	3.74e-05	1.31	1.15	1.48	0.000251	0.189	0.0739	0.0106	1.21	1.04	1.4	0.163	0.101	0.112	1.18	0.966	1.44	110	3.34e-05	0.00794	0.00597	0.189	0.267	0.0648	0.000123	0.286	0.0519	9.75e-07
Nonalcoholic fatty liver disease || id:ebi-a-GCST90091033	Tyrosine levels || id:ebi-a-GCST90092993	28	0.0398	0.101	0.694	1.04	0.854	1.27	0.751	0.131	0.115	0.252	1.14	0.911	1.43	0.265	0.166	0.124	1.3	0.941	1.81	46.2	0.0122	-0.0144	0.00864	0.106	0.0398	0.101	0.697	0.0785	0.0756	0.309
Nonalcoholic fatty liver disease || id:ebi-a-GCST90091033	Degree of unsaturation || id:ebi-a-GCST90092994	30	-0.0979	0.0614	0.111	0.907	0.804	1.02	0.184	-0.0448	0.0475	0.346	0.956	0.871	1.05	0.00881	0.0756	0.908	1.01	0.87	1.17	61.7	0.000374	-0.0149	0.00681	0.0369	-0.0979	0.0614	0.122	-0.264	0.0858	0.00482
Nonalcoholic fatty liver disease || id:ebi-a-GCST90091033	Valine levels || id:ebi-a-GCST90092995	13	0.49	0.192	0.0108	1.63	1.12	2.38	0.0275	0.462	0.205	0.0245	1.59	1.06	2.37	0.277	0.388	0.491	1.32	0.616	2.82	28.5	0.00468	0.0115	0.018	0.537	0.49	0.192	0.0256	0.481	0.18	0.0234
Nonalcoholic fatty liver disease || id:ebi-a-GCST90091033	VLDL cholesterol levels || id:ebi-a-GCST90092996	51	0.213	0.0838	0.0112	1.24	1.05	1.46	0.0277	0.215	0.0884	0.0149	1.24	1.04	1.47	0.0762	0.161	0.639	1.08	0.787	1.48	115	5.15e-07	0.00814	0.00823	0.327	0.213	0.0838	0.0144	0.146	0.0739	0.0544
Nonalcoholic fatty liver disease || id:ebi-a-GCST90091033	Cholesteryl ester levels in VLDL || id:ebi-a-GCST90092997	46	0.177	0.0835	0.0339	1.19	1.01	1.41	0.068	0.175	0.0903	0.0531	1.19	0.998	1.42	-0.00888	0.149	0.953	0.991	0.74	1.33	101	3.69e-06	0.0116	0.00776	0.14	0.177	0.0835	0.0394	0.118	0.0703	0.102
Nonalcoholic fatty liver disease || id:ebi-a-GCST90091033	Free cholesterol levels in VLDL || id:ebi-a-GCST90092998	48	0.306	0.0742	3.61e-05	1.36	1.17	1.57	0.00025	0.307	0.0819	0.00018	1.36	1.16	1.6	0.247	0.134	0.0717	1.28	0.985	1.67	89	0.000208	0.00377	0.00712	0.599	0.306	0.0742	0.000147	0.286	0.0683	0.000127
Nonalcoholic fatty liver disease || id:ebi-a-GCST90091033	Total lipid levels in VLDL || id:ebi-a-GCST90092999	48	0.325	0.0607	8.22e-08	1.38	1.23	1.56	2.27e-06	0.229	0.077	0.00297	1.26	1.08	1.46	0.162	0.0947	0.0936	1.18	0.977	1.42	71	0.0135	0.0121	0.00551	0.0338	0.325	0.0607	2.45e-06	0.309	0.0543	8.6e-07
Nonalcoholic fatty liver disease || id:ebi-a-GCST90091033	Concentration of VLDL particles || id:ebi-a-GCST90093000	49	0.232	0.077	0.00265	1.26	1.08	1.47	0.00867	0.186	0.0857	0.0304	1.2	1.02	1.42	0.116	0.144	0.424	1.12	0.847	1.49	105	3.79e-06	0.00755	0.00796	0.348	0.232	0.077	0.0042	0.166	0.0684	0.0191
Nonalcoholic fatty liver disease || id:ebi-a-GCST90091033	Phospholipid levels in VLDL || id:ebi-a-GCST90093001	46	0.325	0.0667	1.05e-06	1.38	1.22	1.58	1.46e-05	0.289	0.0797	0.00029	1.33	1.14	1.56	0.209	0.115	0.0753	1.23	0.984	1.54	74.9	0.00336	0.00791	0.00634	0.219	0.325	0.0667	1.36e-05	0.307	0.0602	7.06e-06
Nonalcoholic fatty liver disease || id:ebi-a-GCST90091033	Average diameter for VLDL particles || id:ebi-a-GCST90093002	55	0.175	0.0585	0.00285	1.19	1.06	1.34	0.0092	0.157	0.0659	0.0174	1.17	1.03	1.33	0.138	0.0914	0.136	1.15	0.96	1.37	96.3	0.000353	0.00296	0.00571	0.607	0.175	0.0585	0.00427	0.185	0.043	8.03e-05
Nonalcoholic fatty liver disease || id:ebi-a-GCST90091033	Triglyceride levels in VLDL || id:ebi-a-GCST90093003	55	0.268	0.0645	3.25e-05	1.31	1.15	1.48	0.000232	0.181	0.0732	0.0136	1.2	1.04	1.38	0.166	0.0978	0.0953	1.18	0.975	1.43	101	0.000103	0.00799	0.0058	0.174	0.268	0.0645	0.000117	0.284	0.0505	7.78e-07
Nonalcoholic fatty liver disease || id:ebi-a-GCST90091033	Cholesterol levels in very large HDL || id:ebi-a-GCST90093004	66	-0.142	0.0598	0.0173	0.867	0.771	0.975	0.0385	-0.091	0.0608	0.135	0.913	0.81	1.03	-0.0959	0.0896	0.289	0.909	0.762	1.08	130	3.24e-06	-0.00369	0.00528	0.487	-0.142	0.0598	0.0203	-0.142	0.0511	0.00703
Nonalcoholic fatty liver disease || id:ebi-a-GCST90091033	Cholesterol to total lipids ratio in very large HDL || id:ebi-a-GCST90093005	38	0.0447	0.048	0.352	1.05	0.952	1.15	0.442	0.0399	0.0616	0.517	1.04	0.922	1.17	0.0431	0.0683	0.532	1.04	0.913	1.19	41.7	0.273	0.000162	0.00498	0.974	0.0447	0.048	0.358	NA	NA	NA
Nonalcoholic fatty liver disease || id:ebi-a-GCST90091033	Cholesteryl ester levels in very large HDL || id:ebi-a-GCST90093006	71	-0.153	0.0603	0.0112	0.858	0.763	0.966	0.0277	-0.0888	0.0631	0.159	0.915	0.809	1.04	-0.089	0.0895	0.323	0.915	0.768	1.09	144	4.46e-07	-0.00492	0.0051	0.338	-0.153	0.0603	0.0135	-0.14	0.0545	0.0123
Nonalcoholic fatty liver disease || id:ebi-a-GCST90091033	Cholesteryl esters to total lipids ratio in very large HDL || id:ebi-a-GCST90093007	31	-0.0663	0.0658	0.313	0.936	0.823	1.06	0.401	0.0485	0.0904	0.591	1.05	0.879	1.25	0.121	0.115	0.303	1.13	0.9	1.41	37.8	0.155	-0.016	0.00826	0.0625	-0.0663	0.0658	0.322	NA	NA	NA
Nonalcoholic fatty liver disease || id:ebi-a-GCST90091033	Free cholesterol levels in very large HDL || id:ebi-a-GCST90093008	55	-0.149	0.0654	0.0229	0.862	0.758	0.98	0.0482	-0.104	0.0687	0.128	0.901	0.787	1.03	-0.105	0.101	0.305	0.901	0.739	1.1	107	2.38e-05	-0.00338	0.00589	0.569	-0.149	0.0654	0.0269	-0.146	0.054	0.00914
Nonalcoholic fatty liver disease || id:ebi-a-GCST90091033	Free cholesterol to total lipids ratio in very large HDL || id:ebi-a-GCST90093009	63	0.131	0.0539	0.015	1.14	1.03	1.27	0.0351	0.0686	0.0606	0.258	1.07	0.951	1.21	0.0275	0.0772	0.723	1.03	0.883	1.2	98.8	0.00204	0.00897	0.00487	0.0702	0.131	0.0539	0.0179	NA	NA	NA
Nonalcoholic fatty liver disease || id:ebi-a-GCST90091033	Total lipid levels in very large HDL || id:ebi-a-GCST90093010	61	-0.107	0.062	0.0838	0.898	0.796	1.01	0.141	-0.053	0.0621	0.393	0.948	0.84	1.07	-0.052	0.0914	0.571	0.949	0.794	1.14	125	1.77e-06	-0.00431	0.00524	0.414	-0.107	0.062	0.0889	-0.117	0.0496	0.0214
Nonalcoholic fatty liver disease || id:ebi-a-GCST90091033	Concentration of very large HDL particles || id:ebi-a-GCST90093011	68	-0.108	0.061	0.0763	0.897	0.796	1.01	0.134	-0.0484	0.0572	0.397	0.953	0.852	1.07	-0.0278	0.0896	0.757	0.973	0.816	1.16	142	2.47e-07	-0.00631	0.00517	0.226	-0.108	0.061	0.0808	-0.103	0.0545	0.0633
Nonalcoholic fatty liver disease || id:ebi-a-GCST90091033	Phospholipid levels in very large HDL || id:ebi-a-GCST90093012	59	-0.109	0.0624	0.0808	0.897	0.793	1.01	0.138	-0.0524	0.0598	0.381	0.949	0.844	1.07	-0.0574	0.0921	0.536	0.944	0.788	1.13	122	1.65e-06	-0.00411	0.00538	0.448	-0.109	0.0624	0.0861	-0.0938	0.0549	0.0932
Nonalcoholic fatty liver disease || id:ebi-a-GCST90091033	Phospholipids to total lipids ratio in very large HDL || id:ebi-a-GCST90093013	52	-0.192	0.0658	0.00356	0.826	0.726	0.939	0.0112	-0.0608	0.0702	0.387	0.941	0.82	1.08	-0.00176	0.0946	0.985	0.998	0.829	1.2	95.1	0.000179	-0.0144	0.0054	0.0104	-0.192	0.0658	0.00528	-0.161	0.0616	0.012
Nonalcoholic fatty liver disease || id:ebi-a-GCST90091033	Triglyceride levels in very large HDL || id:ebi-a-GCST90093014	45	0.105	0.0553	0.0575	1.11	0.997	1.24	0.105	-0.0167	0.0602	0.781	0.983	0.874	1.11	-0.0299	0.0791	0.707	0.971	0.831	1.13	85.3	0.000191	0.0136	0.00595	0.0268	0.105	0.0553	0.0641	0.0624	0.0442	0.166
Nonalcoholic fatty liver disease || id:ebi-a-GCST90091033	Triglycerides to total lipids ratio in very large HDL || id:ebi-a-GCST90093015	53	0.272	0.0536	4.15e-07	1.31	1.18	1.46	8.13e-06	0.158	0.0737	0.0325	1.17	1.01	1.35	0.169	0.0858	0.0546	1.18	1	1.4	66.5	0.0853	0.00828	0.00545	0.135	0.272	0.0536	5.55e-06	NA	NA	NA
Nonalcoholic fatty liver disease || id:ebi-a-GCST90091033	Cholesterol levels in very large VLDL || id:ebi-a-GCST90093016	47	0.357	0.066	6.58e-08	1.43	1.26	1.63	2.07e-06	0.242	0.0779	0.00191	1.27	1.09	1.48	0.149	0.102	0.15	1.16	0.951	1.42	77.4	0.00258	0.0151	0.00584	0.0132	0.357	0.066	2.25e-06	0.327	0.0545	3.41e-07
Nonalcoholic fatty liver disease || id:ebi-a-GCST90091033	Cholesterol to total lipids ratio in very large VLDL || id:ebi-a-GCST90093017	55	-0.257	0.0627	4.13e-05	0.773	0.684	0.874	0.000271	-0.194	0.0813	0.017	0.823	0.702	0.966	-0.116	0.104	0.273	0.891	0.726	1.09	78.1	0.0177	-0.0101	0.00601	0.0996	-0.257	0.0627	0.00014	-0.212	0.0601	0.000857
Nonalcoholic fatty liver disease || id:ebi-a-GCST90091033	Cholesteryl ester levels in very large VLDL || id:ebi-a-GCST90093018	48	0.336	0.07	1.62e-06	1.4	1.22	1.6	2.02e-05	0.276	0.0814	0.000682	1.32	1.12	1.55	0.297	0.12	0.0174	1.35	1.06	1.7	79.2	0.0023	0.0025	0.00633	0.695	0.336	0.07	1.67e-05	0.316	0.0636	1e-05
Nonalcoholic fatty liver disease || id:ebi-a-GCST90091033	Cholesteryl esters to total lipids ratio in very large VLDL || id:ebi-a-GCST90093019	57	-0.272	0.0652	2.98e-05	0.762	0.67	0.865	0.000218	-0.19	0.0803	0.0177	0.827	0.706	0.968	-0.111	0.103	0.289	0.895	0.731	1.1	89.9	0.00271	-0.0117	0.00589	0.0525	-0.272	0.0652	0.000105	-0.231	0.0631	0.000573
Nonalcoholic fatty liver disease || id:ebi-a-GCST90091033	Free cholesterol levels in very large VLDL || id:ebi-a-GCST90093020	46	0.33	0.0587	1.85e-08	1.39	1.24	1.56	1.15e-06	0.216	0.0756	0.00433	1.24	1.07	1.44	0.165	0.0862	0.0624	1.18	0.996	1.4	62.8	0.0406	0.0129	0.00515	0.0162	0.33	0.0587	1.12e-06	0.276	0.0493	1.45e-06
Nonalcoholic fatty liver disease || id:ebi-a-GCST90091033	Free cholesterol to total lipids ratio in very large VLDL || id:ebi-a-GCST90093021	44	-0.257	0.0739	0.000507	0.773	0.669	0.894	0.00222	-0.139	0.0843	0.0998	0.87	0.738	1.03	-0.0341	0.134	0.8	0.966	0.743	1.26	73.7	0.00244	-0.015	0.00761	0.0557	-0.257	0.0739	0.00117	-0.228	0.061	0.00057
Nonalcoholic fatty liver disease || id:ebi-a-GCST90091033	Total lipid levels in very large VLDL || id:ebi-a-GCST90093022	47	0.271	0.0717	0.000154	1.31	1.14	1.51	0.00075	0.173	0.0788	0.0278	1.19	1.02	1.39	0.159	0.111	0.156	1.17	0.944	1.46	97.9	1.29e-05	0.00903	0.00683	0.193	0.271	0.0717	0.000443	0.286	0.0559	6.53e-06
Nonalcoholic fatty liver disease || id:ebi-a-GCST90091033	Concentration of very large VLDL particles || id:ebi-a-GCST90093023	49	0.274	0.0719	0.000137	1.32	1.14	1.51	0.000694	0.18	0.0746	0.0156	1.2	1.03	1.39	0.158	0.111	0.161	1.17	0.942	1.46	105	4.2e-06	0.0092	0.0068	0.182	0.274	0.0719	0.00039	0.29	0.0572	6.98e-06
Nonalcoholic fatty liver disease || id:ebi-a-GCST90091033	Phospholipid levels in very large VLDL || id:ebi-a-GCST90093024	48	0.294	0.0694	2.35e-05	1.34	1.17	1.54	0.000188	0.21	0.0761	0.00585	1.23	1.06	1.43	0.166	0.108	0.131	1.18	0.955	1.46	93.8	5.96e-05	0.0098	0.00643	0.134	0.294	0.0694	0.000108	0.31	0.053	5.22e-07
Nonalcoholic fatty liver disease || id:ebi-a-GCST90091033	Phospholipids to total lipids ratio in very large VLDL || id:ebi-a-GCST90093025	37	0.0912	0.103	0.377	1.1	0.895	1.34	0.468	-0.024	0.106	0.821	0.976	0.793	1.2	0.0918	0.221	0.68	1.1	0.711	1.69	76.2	0.000105	-3.23e-05	0.0108	0.998	0.0912	0.103	0.383	0.0259	0.0794	0.747
Nonalcoholic fatty liver disease || id:ebi-a-GCST90091033	Triglyceride levels in very large VLDL || id:ebi-a-GCST90093026	55	0.274	0.0481	1.18e-08	1.32	1.2	1.45	9.82e-07	0.174	0.0729	0.0169	1.19	1.03	1.37	0.204	0.0738	0.00786	1.23	1.06	1.42	53.1	0.511	0.00552	0.00438	0.213	0.274	0.0477	4.24e-07	NA	NA	NA
Nonalcoholic fatty liver disease || id:ebi-a-GCST90091033	Triglycerides to total lipids ratio in very large VLDL || id:ebi-a-GCST90093027	43	0.166	0.0683	0.0152	1.18	1.03	1.35	0.0351	0.109	0.0828	0.187	1.12	0.948	1.31	0.162	0.125	0.202	1.18	0.921	1.5	66.7	0.00893	0.000301	0.0076	0.969	0.166	0.0683	0.0196	0.115	0.0624	0.0737
Nonalcoholic fatty liver disease || id:ebi-a-GCST90091033	Cholesterol levels in very small VLDL || id:ebi-a-GCST90093028	48	-0.0296	0.0701	0.673	0.971	0.846	1.11	0.737	-0.0473	0.0712	0.507	0.954	0.83	1.1	-0.124	0.112	0.276	0.884	0.709	1.1	96.2	3.07e-05	0.00702	0.00654	0.288	-0.0296	0.0701	0.675	-0.0597	0.0586	0.313
Nonalcoholic fatty liver disease || id:ebi-a-GCST90091033	Cholesterol to total lipids ratio in very small VLDL || id:ebi-a-GCST90093029	50	-0.2	0.0611	0.00103	0.818	0.726	0.922	0.00396	-0.157	0.0774	0.0429	0.855	0.735	0.995	-0.144	0.106	0.179	0.866	0.704	1.06	80.9	0.00282	-0.00442	0.00674	0.515	-0.2	0.0611	0.00191	-0.181	0.0512	0.000925
Nonalcoholic fatty liver disease || id:ebi-a-GCST90091033	Cholesteryl ester levels in very small VLDL || id:ebi-a-GCST90093030	44	-0.0355	0.0636	0.577	0.965	0.852	1.09	0.653	-0.0495	0.0745	0.507	0.952	0.822	1.1	-0.0859	0.105	0.417	0.918	0.747	1.13	68.1	0.00865	0.00378	0.00624	0.547	-0.0355	0.0636	0.58	-0.054	0.0571	0.35
Nonalcoholic fatty liver disease || id:ebi-a-GCST90091033	Cholesteryl esters to total lipids ratio in very small VLDL || id:ebi-a-GCST90093031	55	-0.198	0.061	0.00114	0.82	0.728	0.924	0.00431	-0.165	0.0762	0.0307	0.848	0.731	0.985	-0.197	0.102	0.0601	0.821	0.672	1	90.1	0.00148	-0.000112	0.0061	0.985	-0.198	0.061	0.00197	-0.179	0.0525	0.00124
Nonalcoholic fatty liver disease || id:ebi-a-GCST90091033	Free cholesterol levels in very small VLDL || id:ebi-a-GCST90093032	48	0.0234	0.068	0.73	1.02	0.896	1.17	0.781	-0.0378	0.0696	0.587	0.963	0.84	1.1	-0.0691	0.109	0.53	0.933	0.753	1.16	98.2	1.78e-05	0.00731	0.00675	0.285	0.0234	0.068	0.732	-0.00491	0.0567	0.931
Nonalcoholic fatty liver disease || id:ebi-a-GCST90091033	Free cholesterol to total lipids ratio in very small VLDL || id:ebi-a-GCST90093033	37	-0.0987	0.078	0.206	0.906	0.778	1.06	0.281	-0.102	0.0846	0.228	0.903	0.765	1.07	-0.162	0.14	0.256	0.851	0.647	1.12	70.9	0.000455	0.00442	0.00814	0.59	-0.0987	0.078	0.214	-0.0664	0.0602	0.277
Nonalcoholic fatty liver disease || id:ebi-a-GCST90091033	Total lipid levels in very small VLDL || id:ebi-a-GCST90093034	50	0.0648	0.0661	0.327	1.07	0.937	1.21	0.415	-0.0354	0.0683	0.604	0.965	0.844	1.1	-0.0339	0.104	0.746	0.967	0.788	1.19	102	1.27e-05	0.0082	0.0067	0.227	0.0648	0.0661	0.332	0.0266	0.0547	0.629
Nonalcoholic fatty liver disease || id:ebi-a-GCST90091033	Concentration of very small VLDL particles || id:ebi-a-GCST90093035	51	0.0621	0.0682	0.363	1.06	0.931	1.22	0.452	-0.0365	0.0695	0.6	0.964	0.841	1.1	-0.0286	0.109	0.793	0.972	0.785	1.2	108	4.17e-06	0.00709	0.00661	0.289	0.0621	0.0682	0.367	0.0241	0.0571	0.675
Nonalcoholic fatty liver disease || id:ebi-a-GCST90091033	Phospholipid levels in very small VLDL || id:ebi-a-GCST90093036	52	0.101	0.0653	0.12	1.11	0.974	1.26	0.191	-0.0347	0.0666	0.603	0.966	0.848	1.1	-0.0442	0.0984	0.656	0.957	0.789	1.16	110	3.5e-06	0.0118	0.00611	0.0583	0.101	0.0653	0.126	0.0646	0.0555	0.25
Nonalcoholic fatty liver disease || id:ebi-a-GCST90091033	Phospholipids to total lipids ratio in very small VLDL || id:ebi-a-GCST90093037	48	0.225	0.0946	0.0176	1.25	1.04	1.51	0.0387	0.259	0.0989	0.00877	1.3	1.07	1.57	0.348	0.198	0.0861	1.42	0.96	2.09	123	1.02e-08	-0.00757	0.0107	0.482	0.225	0.0946	0.0217	0.237	0.0823	0.00597
Nonalcoholic fatty liver disease || id:ebi-a-GCST90091033	Triglyceride levels in very small VLDL || id:ebi-a-GCST90093038	62	0.229	0.0539	2.1e-05	1.26	1.13	1.4	0.000181	0.134	0.0734	0.0682	1.14	0.99	1.32	0.022	0.0738	0.766	1.02	0.885	1.18	108	0.000197	0.0178	0.00475	0.000406	0.229	0.0539	7.35e-05	0.292	0.0543	1.36e-06
Nonalcoholic fatty liver disease || id:ebi-a-GCST90091033	Triglycerides to total lipids ratio in very small VLDL || id:ebi-a-GCST90093039	54	0.198	0.0601	0.000979	1.22	1.08	1.37	0.00381	0.156	0.0746	0.0365	1.17	1.01	1.35	0.223	0.103	0.0359	1.25	1.02	1.53	83.4	0.00489	-0.00182	0.00617	0.77	0.198	0.0601	0.00175	0.173	0.0513	0.00141
Nonalcoholic fatty liver disease || id:ebi-a-GCST90091033	Cholesterol levels in chylomicrons and extremely large VLDL || id:ebi-a-GCST90093040	49	0.268	0.056	1.75e-06	1.31	1.17	1.46	2.08e-05	0.167	0.073	0.0225	1.18	1.02	1.36	0.147	0.0822	0.0805	1.16	0.986	1.36	67.4	0.034	0.0105	0.00536	0.0552	0.268	0.056	1.7e-05	0.214	0.0466	3.32e-05
Nonalcoholic fatty liver disease || id:ebi-a-GCST90091033	Cholesterol to total lipids ratio in chylomicrons and extremely large VLDL || id:ebi-a-GCST90093041	18	-0.087	0.0678	0.199	0.917	0.803	1.05	0.276	-0.0998	0.0874	0.253	0.905	0.763	1.07	-0.0775	0.0994	0.447	0.925	0.762	1.12	11.6	0.825	-0.001	0.00768	0.898	-0.087	0.0559	0.138	NA	NA	NA
Nonalcoholic fatty liver disease || id:ebi-a-GCST90091033	Cholesteryl ester levels in chylomicrons and extremely large VLDL || id:ebi-a-GCST90093042	51	0.28	0.0547	3.12e-07	1.32	1.19	1.47	7.07e-06	0.172	0.0711	0.0152	1.19	1.03	1.37	0.157	0.0795	0.0543	1.17	1	1.37	65.8	0.0661	0.0101	0.0049	0.0436	0.28	0.0547	4.98e-06	NA	NA	NA
Nonalcoholic fatty liver disease || id:ebi-a-GCST90091033	Cholesteryl esters to total lipids ratio in chylomicrons and extremely large VLDL || id:ebi-a-GCST90093043	15	0.00338	0.0724	0.963	1	0.871	1.16	0.967	-0.0155	0.0988	0.876	0.985	0.811	1.2	-0.144	0.121	0.257	0.866	0.683	1.1	6.99	0.935	0.0149	0.00989	0.155	0.00338	0.0511	0.948	NA	NA	NA
Nonalcoholic fatty liver disease || id:ebi-a-GCST90091033	Free cholesterol levels in chylomicrons and extremely large VLDL || id:ebi-a-GCST90093044	50	0.238	0.0513	3.48e-06	1.27	1.15	1.4	3.47e-05	0.161	0.0752	0.0329	1.17	1.01	1.36	0.155	0.0763	0.0473	1.17	1.01	1.36	57.7	0.184	0.0072	0.00499	0.156	0.238	0.0513	2.63e-05	NA	NA	NA
Nonalcoholic fatty liver disease || id:ebi-a-GCST90091033	Free cholesterol to total lipids ratio in chylomicrons and extremely large VLDL || id:ebi-a-GCST90093045	14	-0.157	0.104	0.13	0.854	0.697	1.05	0.202	-0.105	0.0854	0.22	0.901	0.762	1.06	0.0741	0.136	0.595	1.08	0.826	1.4	30	0.00475	-0.0279	0.0122	0.0413	-0.157	0.104	0.154	-0.12	0.0681	0.102
Nonalcoholic fatty liver disease || id:ebi-a-GCST90091033	Total lipid levels in chylomicrons and extremely large VLDL || id:ebi-a-GCST90093046	46	0.239	0.0489	1.06e-06	1.27	1.15	1.4	1.46e-05	0.162	0.0739	0.0284	1.18	1.02	1.36	0.136	0.0723	0.066	1.15	0.995	1.32	45.4	0.457	0.00886	0.00461	0.0614	0.239	0.0489	1.37e-05	NA	NA	NA
Nonalcoholic fatty liver disease || id:ebi-a-GCST90091033	Concentration of chylomicrons and extremely large VLDL particles || id:ebi-a-GCST90093047	49	0.234	0.0502	3.16e-06	1.26	1.15	1.39	3.28e-05	0.159	0.0713	0.0257	1.17	1.02	1.35	0.164	0.0747	0.033	1.18	1.02	1.36	52.1	0.319	0.00593	0.00473	0.216	0.234	0.0502	2.54e-05	NA	NA	NA
Nonalcoholic fatty liver disease || id:ebi-a-GCST90091033	Phospholipid levels in chylomicrons and extremely large VLDL || id:ebi-a-GCST90093048	48	0.213	0.055	0.000109	1.24	1.11	1.38	0.00058	0.159	0.0716	0.0265	1.17	1.02	1.35	0.183	0.0827	0.0319	1.2	1.02	1.41	62.6	0.063	0.00255	0.00527	0.631	0.213	0.055	0.000336	NA	NA	NA
Nonalcoholic fatty liver disease || id:ebi-a-GCST90091033	Phospholipids to total lipids ratio in chylomicrons and extremely large VLDL || id:ebi-a-GCST90093049	31	0.154	0.0788	0.0513	1.17	0.999	1.36	0.0953	0.0396	0.0778	0.611	1.04	0.893	1.21	-0.126	0.13	0.338	0.881	0.684	1.14	67.4	0.000109	0.0248	0.00952	0.0145	0.154	0.0788	0.0607	0.0885	0.0619	0.164
Nonalcoholic fatty liver disease || id:ebi-a-GCST90091033	Triglyceride levels in chylomicrons and extremely large VLDL || id:ebi-a-GCST90093050	41	0.222	0.0602	0.000227	1.25	1.11	1.4	0.00109	0.169	0.0758	0.0259	1.18	1.02	1.37	0.144	0.0882	0.111	1.15	0.972	1.37	58.2	0.0314	0.00687	0.00569	0.235	0.222	0.0602	0.000675	0.179	0.0553	0.00239
Nonalcoholic fatty liver disease || id:ebi-a-GCST90091033	Triglycerides to total lipids ratio in chylomicrons and extremely large VLDL || id:ebi-a-GCST90093051	12	0.044	0.0656	0.503	1.04	0.919	1.19	0.596	0.0789	0.0831	0.342	1.08	0.919	1.27	0.196	0.105	0.0923	1.22	0.99	1.5	6.58	0.832	-0.0192	0.0104	0.0946	0.044	0.0508	0.405	NA	NA	NA
