# Supplementary material for: Metabolic traits as mediators between excess salt intake and the risk of nonalcoholic fatty liver disease
Source: Medicine (Baltimore). 2025 Jul 18;104(29):e42715. doi: 10.1097/MD.0000000000042715 (PMC12282819; doi:10.1097/MD.0000000000042715)
Supplement: Supplementary file 5 [file medi-104-e42715-s005.xlsx]

## Sheet: Supplementary Table 5
Supplementary Table 5. Metabolic traits significantly associated with Nonalcoholic fatty liver disease. We have selected metabolic traits significantly associated with Nonalcoholic fatty liver disease based on the adjusted p-values (IVW_q_value) and excluded those exhibiting horizontal pleiotropy. We present the outcomes of three Mendelian randomization analyses, including Beta and OR values for …
outcome	exposure	Number of SNPs	IVW_Beta	IVW_se	IVW_pval	IVW_OR	IVW_lci95	IVW_uci95	IVW_q_value	Weighted_median_Beta	Weighted_median_se	Weighted_median_pval	Weighted_median_OR	Weighted_median_lci95	Weighted_median_uci95	MR_Egger_Beta	MR_Egger_se	MR_Egger_pval	MR_Egger_OR	MR_Egger_lci95	MR_Egger_uci95	Q	Q_pval	egger_intercept	se	pval	Raw_Causal.Estimate	Raw_Sd	Raw_P_value	Outlier-corrected_Causal.Estimate	Outlier-corrected_Sd	Outlier-corrected_P_value
Nonalcoholic fatty liver disease || id:ebi-a-GCST90091033	Acetate levels || id:ebi-a-GCST90092803	5	-0.839	0.351	0.0169	0.432	0.217	0.86	0.0378	-0.526	0.261	0.0437	0.591	0.354	0.985	-0.336	0.961	0.749	0.714	0.109	4.7	11.4	0.0225	-0.0232	0.0407	0.608	-0.839	0.351	0.0752	NA	NA	NA
Nonalcoholic fatty liver disease || id:ebi-a-GCST90091033	Alanine levels || id:ebi-a-GCST90092806	27	0.336	0.123	0.00614	1.4	1.1	1.78	0.0178	0.168	0.149	0.261	1.18	0.883	1.58	0.543	0.32	0.102	1.72	0.919	3.22	48	0.00547	-0.00941	0.0134	0.49	0.336	0.123	0.011	0.287	0.104	0.0106
Nonalcoholic fatty liver disease || id:ebi-a-GCST90091033	Albumin levels || id:ebi-a-GCST90092807	28	0.329	0.105	0.0017	1.39	1.13	1.71	0.00589	0.476	0.124	0.000121	1.61	1.26	2.05	0.53	0.16	0.00268	1.7	1.24	2.32	45.5	0.0145	-0.0128	0.00782	0.115	0.329	0.105	0.00409	0.263	0.091	0.00776
Nonalcoholic fatty liver disease || id:ebi-a-GCST90091033	Apolipoprotein A1 levels || id:ebi-a-GCST90092808	62	-0.152	0.0655	0.0203	0.859	0.756	0.977	0.0433	-0.126	0.0762	0.0996	0.882	0.76	1.02	-0.248	0.111	0.0289	0.781	0.629	0.97	122	6.09e-06	0.00647	0.00604	0.288	-0.152	0.0655	0.0237	-0.163	0.0527	0.00311
Nonalcoholic fatty liver disease || id:ebi-a-GCST90091033	Average diameter for VLDL particles || id:ebi-a-GCST90093002	55	0.175	0.0585	0.00285	1.19	1.06	1.34	0.0092	0.157	0.0659	0.0174	1.17	1.03	1.33	0.138	0.0914	0.136	1.15	0.96	1.37	96.3	0.000353	0.00296	0.00571	0.607	0.175	0.0585	0.00427	0.185	0.043	8.03e-05
Nonalcoholic fatty liver disease || id:ebi-a-GCST90091033	Cholesterol levels in chylomicrons and extremely large VLDL || id:ebi-a-GCST90093040	49	0.268	0.056	1.75e-06	1.31	1.17	1.46	2.08e-05	0.167	0.073	0.0225	1.18	1.02	1.36	0.147	0.0822	0.0805	1.16	0.986	1.36	67.4	0.034	0.0105	0.00536	0.0552	0.268	0.056	1.7e-05	0.214	0.0466	3.32e-05
Nonalcoholic fatty liver disease || id:ebi-a-GCST90091033	Cholesterol levels in large HDL || id:ebi-a-GCST90092844	84	-0.152	0.0543	0.00527	0.859	0.773	0.956	0.0154	-0.0704	0.0649	0.278	0.932	0.821	1.06	-0.116	0.0844	0.171	0.89	0.754	1.05	151	7.77e-06	-0.00252	0.00463	0.587	-0.152	0.0543	0.00653	-0.147	0.0487	0.00338
Nonalcoholic fatty liver disease || id:ebi-a-GCST90091033	Cholesterol levels in medium HDL || id:ebi-a-GCST90092892	72	-0.181	0.0663	0.00641	0.835	0.733	0.951	0.0181	-0.128	0.0746	0.0854	0.88	0.76	1.02	-0.334	0.111	0.00376	0.716	0.576	0.891	147	3.2e-07	0.00993	0.00584	0.0935	-0.181	0.0663	0.00807	-0.226	0.0536	7.34e-05
Nonalcoholic fatty liver disease || id:ebi-a-GCST90091033	Cholesterol levels in small VLDL || id:ebi-a-GCST90092968	53	0.182	0.0757	0.016	1.2	1.03	1.39	0.0363	0.192	0.0815	0.0185	1.21	1.03	1.42	0.0181	0.137	0.896	1.02	0.778	1.33	104	2.2e-05	0.0102	0.00712	0.159	0.182	0.0757	0.0196	0.125	0.0646	0.0594
Nonalcoholic fatty liver disease || id:ebi-a-GCST90091033	Cholesterol levels in very large HDL || id:ebi-a-GCST90093004	66	-0.142	0.0598	0.0173	0.867	0.771	0.975	0.0385	-0.091	0.0608	0.135	0.913	0.81	1.03	-0.0959	0.0896	0.289	0.909	0.762	1.08	130	3.24e-06	-0.00369	0.00528	0.487	-0.142	0.0598	0.0203	-0.142	0.0511	0.00703
Nonalcoholic fatty liver disease || id:ebi-a-GCST90091033	Cholesterol to total lipids ratio in large HDL || id:ebi-a-GCST90092845	66	-0.214	0.0542	8.08e-05	0.807	0.726	0.898	0.000457	-0.0825	0.0705	0.242	0.921	0.802	1.06	-0.0981	0.083	0.242	0.907	0.77	1.07	93.2	0.0125	-0.00822	0.00452	0.0735	-0.214	0.0542	0.0002	-0.192	0.0485	0.000197
Nonalcoholic fatty liver disease || id:ebi-a-GCST90091033	Cholesterol to total lipids ratio in large LDL || id:ebi-a-GCST90092857	49	-0.246	0.0726	0.000711	0.782	0.679	0.902	0.00295	-0.15	0.0913	0.101	0.861	0.72	1.03	-0.192	0.155	0.221	0.825	0.609	1.12	74.7	0.00811	-0.00329	0.00845	0.699	-0.246	0.0726	0.00143	-0.214	0.0656	0.00209
Nonalcoholic fatty liver disease || id:ebi-a-GCST90091033	Cholesterol to total lipids ratio in medium HDL || id:ebi-a-GCST90092893	66	-0.231	0.0529	1.22e-05	0.794	0.715	0.88	0.000112	-0.16	0.0691	0.0206	0.852	0.744	0.976	-0.197	0.0849	0.0237	0.821	0.696	0.97	93.7	0.0114	-0.00256	0.00489	0.603	-0.231	0.0529	4.5e-05	-0.216	0.0465	1.69e-05
Nonalcoholic fatty liver disease || id:ebi-a-GCST90091033	Cholesterol to total lipids ratio in medium VLDL || id:ebi-a-GCST90092917	58	-0.218	0.0703	0.00195	0.804	0.701	0.923	0.00656	-0.144	0.0755	0.0567	0.866	0.747	1	-0.188	0.118	0.116	0.829	0.658	1.04	115	9.14e-06	-0.00206	0.00646	0.751	-0.218	0.0703	0.00303	-0.191	0.0635	0.00397
Nonalcoholic fatty liver disease || id:ebi-a-GCST90091033	Cholesterol to total lipids ratio in small VLDL || id:ebi-a-GCST90092969	49	-0.149	0.0658	0.0236	0.862	0.757	0.98	0.0494	-0.0789	0.0772	0.307	0.924	0.794	1.08	-0.177	0.11	0.114	0.837	0.675	1.04	83.6	0.0011	0.00223	0.00691	0.748	-0.149	0.0658	0.0282	-0.124	0.0543	0.0271
Nonalcoholic fatty liver disease || id:ebi-a-GCST90091033	Cholesterol to total lipids ratio in very large VLDL || id:ebi-a-GCST90093017	55	-0.257	0.0627	4.13e-05	0.773	0.684	0.874	0.000271	-0.194	0.0813	0.017	0.823	0.702	0.966	-0.116	0.104	0.273	0.891	0.726	1.09	78.1	0.0177	-0.0101	0.00601	0.0996	-0.257	0.0627	0.00014	-0.212	0.0601	0.000857
Nonalcoholic fatty liver disease || id:ebi-a-GCST90091033	Cholesterol to total lipids ratio in very small VLDL || id:ebi-a-GCST90093029	50	-0.2	0.0611	0.00103	0.818	0.726	0.922	0.00396	-0.157	0.0774	0.0429	0.855	0.735	0.995	-0.144	0.106	0.179	0.866	0.704	1.06	80.9	0.00282	-0.00442	0.00674	0.515	-0.2	0.0611	0.00191	-0.181	0.0512	0.000925
Nonalcoholic fatty liver disease || id:ebi-a-GCST90091033	Cholesteryl ester levels in HDL || id:ebi-a-GCST90092823	70	-0.188	0.0566	0.000887	0.828	0.741	0.926	0.00356	-0.121	0.0655	0.0656	0.886	0.78	1.01	-0.204	0.0938	0.0329	0.815	0.678	0.98	117	0.000281	0.00114	0.00523	0.828	-0.188	0.0566	0.00142	-0.215	0.0497	5.29e-05
Nonalcoholic fatty liver disease || id:ebi-a-GCST90091033	Cholesteryl ester levels in large HDL || id:ebi-a-GCST90092846	86	-0.147	0.0559	0.00857	0.863	0.774	0.963	0.0227	-0.0684	0.0635	0.281	0.934	0.825	1.06	-0.12	0.0876	0.173	0.887	0.747	1.05	166	3.62e-07	-0.00184	0.00469	0.696	-0.147	0.0559	0.0102	-0.162	0.0464	0.000798
Nonalcoholic fatty liver disease || id:ebi-a-GCST90091033	Cholesteryl ester levels in large VLDL || id:ebi-a-GCST90092870	52	0.324	0.0688	2.56e-06	1.38	1.21	1.58	2.78e-05	0.271	0.0809	0.000795	1.31	1.12	1.54	0.27	0.118	0.0264	1.31	1.04	1.65	88.2	0.000948	0.00349	0.00617	0.574	0.324	0.0688	1.99e-05	0.305	0.0631	1.29e-05
Nonalcoholic fatty liver disease || id:ebi-a-GCST90091033	Cholesteryl ester levels in medium HDL || id:ebi-a-GCST90092894	72	-0.178	0.0671	0.00804	0.837	0.734	0.955	0.0215	-0.105	0.0723	0.145	0.9	0.781	1.04	-0.348	0.113	0.00297	0.706	0.566	0.881	149	1.7e-07	0.0111	0.00597	0.068	-0.178	0.0671	0.0099	-0.236	0.0521	2.44e-05
Nonalcoholic fatty liver disease || id:ebi-a-GCST90091033	Cholesteryl ester levels in small VLDL || id:ebi-a-GCST90092970	58	0.202	0.076	0.00788	1.22	1.05	1.42	0.0213	0.202	0.081	0.0127	1.22	1.04	1.43	0.00604	0.139	0.965	1.01	0.766	1.32	124	8.04e-07	0.0122	0.00726	0.0996	0.202	0.076	0.0102	0.147	0.0674	0.0332
Nonalcoholic fatty liver disease || id:ebi-a-GCST90091033	Cholesteryl ester levels in very large HDL || id:ebi-a-GCST90093006	71	-0.153	0.0603	0.0112	0.858	0.763	0.966	0.0277	-0.0888	0.0631	0.159	0.915	0.809	1.04	-0.089	0.0895	0.323	0.915	0.768	1.09	144	4.46e-07	-0.00492	0.0051	0.338	-0.153	0.0603	0.0135	-0.14	0.0545	0.0123
Nonalcoholic fatty liver disease || id:ebi-a-GCST90091033	Cholesteryl ester levels in very large VLDL || id:ebi-a-GCST90093018	48	0.336	0.07	1.62e-06	1.4	1.22	1.6	2.02e-05	0.276	0.0814	0.000682	1.32	1.12	1.55	0.297	0.12	0.0174	1.35	1.06	1.7	79.2	0.0023	0.0025	0.00633	0.695	0.336	0.07	1.67e-05	0.316	0.0636	1e-05
Nonalcoholic fatty liver disease || id:ebi-a-GCST90091033	Cholesteryl esters to total lipids ratio in large HDL || id:ebi-a-GCST90092847	62	-0.231	0.0596	0.000109	0.794	0.707	0.892	0.00058	-0.0891	0.0751	0.236	0.915	0.79	1.06	-0.108	0.093	0.251	0.898	0.748	1.08	94.4	0.00389	-0.00819	0.00482	0.0945	-0.231	0.0596	0.000268	-0.194	0.0571	0.00123
Nonalcoholic fatty liver disease || id:ebi-a-GCST90091033	Cholesteryl esters to total lipids ratio in large VLDL || id:ebi-a-GCST90092871	45	-0.171	0.0671	0.0106	0.843	0.739	0.961	0.0272	-0.106	0.0717	0.138	0.899	0.781	1.03	-0.0299	0.109	0.785	0.971	0.784	1.2	82.9	0.000353	-0.0114	0.00698	0.11	-0.171	0.0671	0.0141	-0.15	0.0551	0.00952
Nonalcoholic fatty liver disease || id:ebi-a-GCST90091033	Cholesteryl esters to total lipids ratio in medium HDL || id:ebi-a-GCST90092895	58	-0.231	0.063	0.000251	0.794	0.702	0.898	0.00116	-0.18	0.0827	0.0295	0.835	0.71	0.982	-0.174	0.104	0.102	0.841	0.685	1.03	95.2	0.00112	-0.00405	0.0059	0.495	-0.231	0.063	0.000551	-0.208	0.0563	0.000508
Nonalcoholic fatty liver disease || id:ebi-a-GCST90091033	Cholesteryl esters to total lipids ratio in medium LDL || id:ebi-a-GCST90092907	31	0.224	0.065	0.000575	1.25	1.1	1.42	0.00244	0.223	0.0882	0.0114	1.25	1.05	1.49	0.213	0.112	0.0672	1.24	0.994	1.54	37.9	0.153	0.000928	0.00761	0.904	0.224	0.065	0.00172	NA	NA	NA
Nonalcoholic fatty liver disease || id:ebi-a-GCST90091033	Cholesteryl esters to total lipids ratio in medium VLDL || id:ebi-a-GCST90092919	55	-0.238	0.0717	0.000924	0.789	0.685	0.908	0.00365	-0.169	0.0802	0.0347	0.844	0.721	0.988	-0.225	0.118	0.0622	0.798	0.633	1.01	108	1.88e-05	-0.000861	0.00658	0.896	-0.238	0.0717	0.00165	-0.209	0.0647	0.0022
Nonalcoholic fatty liver disease || id:ebi-a-GCST90091033	Cholesteryl esters to total lipids ratio in small LDL || id:ebi-a-GCST90092959	34	0.163	0.0613	0.0077	1.18	1.04	1.33	0.0211	0.146	0.0752	0.0524	1.16	0.998	1.34	0.205	0.11	0.0708	1.23	0.99	1.52	45.5	0.0719	-0.00357	0.00775	0.649	0.163	0.0613	0.0118	NA	NA	NA
Nonalcoholic fatty liver disease || id:ebi-a-GCST90091033	Cholesteryl esters to total lipids ratio in very large VLDL || id:ebi-a-GCST90093019	57	-0.272	0.0652	2.98e-05	0.762	0.67	0.865	0.000218	-0.19	0.0803	0.0177	0.827	0.706	0.968	-0.111	0.103	0.289	0.895	0.731	1.1	89.9	0.00271	-0.0117	0.00589	0.0525	-0.272	0.0652	0.000105	-0.231	0.0631	0.000573
Nonalcoholic fatty liver disease || id:ebi-a-GCST90091033	Cholesteryl esters to total lipids ratio in very small VLDL || id:ebi-a-GCST90093031	55	-0.198	0.061	0.00114	0.82	0.728	0.924	0.00431	-0.165	0.0762	0.0307	0.848	0.731	0.985	-0.197	0.102	0.0601	0.821	0.672	1	90.1	0.00148	-0.000112	0.0061	0.985	-0.198	0.061	0.00197	-0.179	0.0525	0.00124
Nonalcoholic fatty liver disease || id:ebi-a-GCST90091033	Concentration of chylomicrons and extremely large VLDL particles || id:ebi-a-GCST90093047	49	0.234	0.0502	3.16e-06	1.26	1.15	1.39	3.28e-05	0.159	0.0713	0.0257	1.17	1.02	1.35	0.164	0.0747	0.033	1.18	1.02	1.36	52.1	0.319	0.00593	0.00473	0.216	0.234	0.0502	2.54e-05	NA	NA	NA
Nonalcoholic fatty liver disease || id:ebi-a-GCST90091033	Concentration of large HDL particles || id:ebi-a-GCST90092851	77	-0.15	0.0591	0.011	0.86	0.766	0.966	0.0277	-0.0709	0.0623	0.255	0.932	0.824	1.05	-0.0767	0.0898	0.396	0.926	0.777	1.1	158	9.64e-08	-0.00557	0.00513	0.281	-0.15	0.0591	0.0131	-0.161	0.0503	0.00202
Nonalcoholic fatty liver disease || id:ebi-a-GCST90091033	Concentration of large VLDL particles || id:ebi-a-GCST90092875	47	0.306	0.0607	4.57e-07	1.36	1.21	1.53	8.13e-06	0.202	0.0734	0.00584	1.22	1.06	1.41	0.169	0.0924	0.0738	1.18	0.988	1.42	70	0.0127	0.0109	0.00568	0.0604	0.306	0.0607	7.6e-06	0.29	0.0538	2.45e-06
Nonalcoholic fatty liver disease || id:ebi-a-GCST90091033	Concentration of medium VLDL particles || id:ebi-a-GCST90092923	48	0.222	0.0856	0.00947	1.25	1.06	1.48	0.0248	0.215	0.0919	0.0191	1.24	1.04	1.48	0.117	0.159	0.465	1.12	0.823	1.54	105	2.62e-06	0.00631	0.00805	0.437	0.222	0.0856	0.0126	0.148	0.0747	0.0533
Nonalcoholic fatty liver disease || id:ebi-a-GCST90091033	Concentration of small VLDL particles || id:ebi-a-GCST90092975	52	0.314	0.0661	2.06e-06	1.37	1.2	1.56	2.34e-05	0.262	0.0783	0.000816	1.3	1.11	1.51	0.219	0.113	0.0568	1.25	0.999	1.55	93.1	0.000293	0.00635	0.00614	0.306	0.314	0.0661	1.71e-05	0.298	0.0613	1.2e-05
Nonalcoholic fatty liver disease || id:ebi-a-GCST90091033	Concentration of very large VLDL particles || id:ebi-a-GCST90093023	49	0.274	0.0719	0.000137	1.32	1.14	1.51	0.000694	0.18	0.0746	0.0156	1.2	1.03	1.39	0.158	0.111	0.161	1.17	0.942	1.46	105	4.2e-06	0.0092	0.0068	0.182	0.274	0.0719	0.00039	0.29	0.0572	6.98e-06
Nonalcoholic fatty liver disease || id:ebi-a-GCST90091033	Concentration of VLDL particles || id:ebi-a-GCST90093000	49	0.232	0.077	0.00265	1.26	1.08	1.47	0.00867	0.186	0.0857	0.0304	1.2	1.02	1.42	0.116	0.144	0.424	1.12	0.847	1.49	105	3.79e-06	0.00755	0.00796	0.348	0.232	0.077	0.0042	0.166	0.0684	0.0191
Nonalcoholic fatty liver disease || id:ebi-a-GCST90091033	Free cholesterol levels in chylomicrons and extremely large VLDL || id:ebi-a-GCST90093044	50	0.238	0.0513	3.48e-06	1.27	1.15	1.4	3.47e-05	0.161	0.0752	0.0329	1.17	1.01	1.36	0.155	0.0763	0.0473	1.17	1.01	1.36	57.7	0.184	0.0072	0.00499	0.156	0.238	0.0513	2.63e-05	NA	NA	NA
Nonalcoholic fatty liver disease || id:ebi-a-GCST90091033	Free cholesterol levels in HDL || id:ebi-a-GCST90092824	69	-0.176	0.0549	0.00134	0.838	0.753	0.934	0.00499	-0.0815	0.0686	0.235	0.922	0.806	1.05	-0.109	0.0906	0.231	0.896	0.75	1.07	115	0.000356	-0.0049	0.00529	0.358	-0.176	0.0549	0.00205	-0.205	0.0473	5.03e-05
Nonalcoholic fatty liver disease || id:ebi-a-GCST90091033	Free cholesterol levels in medium HDL || id:ebi-a-GCST90092896	66	-0.154	0.0656	0.0191	0.858	0.754	0.975	0.0413	-0.106	0.0713	0.136	0.899	0.782	1.03	-0.206	0.112	0.0707	0.814	0.653	1.01	138	3.45e-07	0.00365	0.0063	0.565	-0.154	0.0656	0.0221	-0.175	0.0515	0.00119
Nonalcoholic fatty liver disease || id:ebi-a-GCST90091033	Free cholesterol levels in very large HDL || id:ebi-a-GCST90093008	55	-0.149	0.0654	0.0229	0.862	0.758	0.98	0.0482	-0.104	0.0687	0.128	0.901	0.787	1.03	-0.105	0.101	0.305	0.901	0.739	1.1	107	2.38e-05	-0.00338	0.00589	0.569	-0.149	0.0654	0.0269	-0.146	0.054	0.00914
Nonalcoholic fatty liver disease || id:ebi-a-GCST90091033	Free cholesterol levels in VLDL || id:ebi-a-GCST90092998	48	0.306	0.0742	3.61e-05	1.36	1.17	1.57	0.00025	0.307	0.0819	0.00018	1.36	1.16	1.6	0.247	0.134	0.0717	1.28	0.985	1.67	89	0.000208	0.00377	0.00712	0.599	0.306	0.0742	0.000147	0.286	0.0683	0.000127
Nonalcoholic fatty liver disease || id:ebi-a-GCST90091033	Free cholesterol to total lipids ratio in large LDL || id:ebi-a-GCST90092861	61	-0.207	0.0543	0.000132	0.813	0.731	0.904	0.000685	-0.197	0.0731	0.0071	0.821	0.712	0.948	-0.252	0.0851	0.00435	0.777	0.658	0.918	82.5	0.0287	0.00325	0.00471	0.493	-0.207	0.0543	0.000316	-0.183	0.0462	0.00021
Nonalcoholic fatty liver disease || id:ebi-a-GCST90091033	Free cholesterol to total lipids ratio in medium HDL || id:ebi-a-GCST90092897	67	-0.136	0.0542	0.0122	0.873	0.785	0.971	0.0296	-0.0694	0.0656	0.29	0.933	0.82	1.06	-0.142	0.0872	0.109	0.868	0.731	1.03	108	0.000806	0.000481	0.00527	0.928	-0.136	0.0542	0.0147	-0.151	0.0504	0.004
Nonalcoholic fatty liver disease || id:ebi-a-GCST90091033	Free cholesterol to total lipids ratio in medium LDL || id:ebi-a-GCST90092909	60	-0.217	0.0547	7.6e-05	0.805	0.723	0.896	0.000451	-0.149	0.0708	0.0353	0.862	0.75	0.99	-0.221	0.0856	0.0124	0.802	0.678	0.948	83.8	0.0186	0.000332	0.00499	0.947	-0.217	0.0547	0.000207	-0.175	0.0528	0.00156
Nonalcoholic fatty liver disease || id:ebi-a-GCST90091033	Free cholesterol to total lipids ratio in medium VLDL || id:ebi-a-GCST90092921	48	-0.181	0.0665	0.00637	0.834	0.732	0.95	0.0181	-0.12	0.0693	0.0847	0.887	0.775	1.02	-0.149	0.121	0.224	0.861	0.679	1.09	82.8	0.000987	-0.00229	0.00726	0.754	-0.181	0.0665	0.00893	-0.16	0.0548	0.00552
Nonalcoholic fatty liver disease || id:ebi-a-GCST90091033	Free cholesterol to total lipids ratio in small LDL || id:ebi-a-GCST90092961	60	-0.171	0.0549	0.00187	0.843	0.757	0.939	0.00639	-0.143	0.071	0.0447	0.867	0.754	0.997	-0.126	0.0867	0.151	0.881	0.744	1.04	92.7	0.00337	-0.00366	0.0055	0.509	-0.171	0.0549	0.00288	-0.134	0.0522	0.0132
Nonalcoholic fatty liver disease || id:ebi-a-GCST90091033	Free cholesterol to total lipids ratio in small VLDL || id:ebi-a-GCST90092973	57	-0.205	0.0721	0.0044	0.814	0.707	0.938	0.0134	-0.147	0.0797	0.0644	0.863	0.738	1.01	-0.194	0.123	0.121	0.824	0.647	1.05	123	7.14e-07	-0.000789	0.0069	0.909	-0.205	0.0721	0.00614	-0.184	0.0653	0.00663
Nonalcoholic fatty liver disease || id:ebi-a-GCST90091033	Free cholesterol to total lipids ratio in very large HDL || id:ebi-a-GCST90093009	63	0.131	0.0539	0.015	1.14	1.03	1.27	0.0351	0.0686	0.0606	0.258	1.07	0.951	1.21	0.0275	0.0772	0.723	1.03	0.883	1.2	98.8	0.00204	0.00897	0.00487	0.0702	0.131	0.0539	0.0179	NA	NA	NA
Nonalcoholic fatty liver disease || id:ebi-a-GCST90091033	Free cholesterol to total lipids ratio in very large VLDL || id:ebi-a-GCST90093021	44	-0.257	0.0739	0.000507	0.773	0.669	0.894	0.00222	-0.139	0.0843	0.0998	0.87	0.738	1.03	-0.0341	0.134	0.8	0.966	0.743	1.26	73.7	0.00244	-0.015	0.00761	0.0557	-0.257	0.0739	0.00117	-0.228	0.061	0.00057
Nonalcoholic fatty liver disease || id:ebi-a-GCST90091033	HDL cholesterol levels || id:ebi-a-GCST90092822	71	-0.179	0.0559	0.00138	0.836	0.749	0.933	0.00502	-0.104	0.0687	0.13	0.901	0.788	1.03	-0.183	0.0929	0.0534	0.833	0.694	0.999	119	0.000218	0.000262	0.00518	0.96	-0.179	0.0559	0.00207	-0.206	0.0486	6.85e-05
Nonalcoholic fatty liver disease || id:ebi-a-GCST90091033	Leucine levels || id:ebi-a-GCST90092891	12	0.768	0.202	0.000148	2.16	1.45	3.21	0.000735	0.636	0.24	0.00798	1.89	1.18	3.02	0.793	0.552	0.182	2.21	0.749	6.53	18.7	0.0666	-0.00107	0.0217	0.962	0.768	0.202	0.00297	NA	NA	NA
Nonalcoholic fatty liver disease || id:ebi-a-GCST90091033	Monounsaturated fatty acid levels || id:ebi-a-GCST90092928	53	0.272	0.0612	8.94e-06	1.31	1.16	1.48	8.57e-05	0.169	0.0825	0.0403	1.18	1.01	1.39	0.133	0.1	0.19	1.14	0.939	1.39	80.8	0.00644	0.00981	0.00564	0.0881	0.272	0.0612	4.7e-05	0.258	0.0561	2.91e-05
Nonalcoholic fatty liver disease || id:ebi-a-GCST90091033	Phospholipid levels in chylomicrons and extremely large VLDL || id:ebi-a-GCST90093048	48	0.213	0.055	0.000109	1.24	1.11	1.38	0.00058	0.159	0.0716	0.0265	1.17	1.02	1.35	0.183	0.0827	0.0319	1.2	1.02	1.41	62.6	0.063	0.00255	0.00527	0.631	0.213	0.055	0.000336	NA	NA	NA
Nonalcoholic fatty liver disease || id:ebi-a-GCST90091033	Phospholipid levels in HDL || id:ebi-a-GCST90092827	63	-0.179	0.0583	0.00216	0.836	0.746	0.938	0.00718	-0.111	0.0692	0.108	0.895	0.781	1.02	-0.202	0.0999	0.047	0.817	0.672	0.993	106	0.000474	0.0017	0.00578	0.77	-0.179	0.0583	0.0032	-0.166	0.0522	0.00234
Nonalcoholic fatty liver disease || id:ebi-a-GCST90091033	Phospholipid levels in large HDL || id:ebi-a-GCST90092852	70	-0.129	0.0533	0.0152	0.879	0.792	0.975	0.0351	-0.0724	0.0595	0.223	0.93	0.828	1.05	-0.0976	0.0839	0.249	0.907	0.769	1.07	117	0.000285	-0.00247	0.00503	0.624	-0.129	0.0533	0.0178	-0.142	0.0499	0.0059
Nonalcoholic fatty liver disease || id:ebi-a-GCST90091033	Phospholipid levels in large VLDL || id:ebi-a-GCST90092876	48	0.293	0.0507	7.53e-09	1.34	1.21	1.48	9.53e-07	0.216	0.0741	0.00363	1.24	1.07	1.43	0.194	0.0786	0.0176	1.21	1.04	1.42	50.7	0.328	0.00781	0.00479	0.11	0.293	0.0507	5.81e-07	NA	NA	NA
Nonalcoholic fatty liver disease || id:ebi-a-GCST90091033	Phospholipid levels in medium VLDL || id:ebi-a-GCST90092924	51	0.208	0.0824	0.0115	1.23	1.05	1.45	0.028	0.214	0.0916	0.0193	1.24	1.04	1.48	0.0997	0.149	0.506	1.1	0.825	1.48	110	2.27e-06	0.00646	0.00738	0.385	0.208	0.0824	0.0147	0.14	0.0719	0.0565
Nonalcoholic fatty liver disease || id:ebi-a-GCST90091033	Phospholipid levels in small VLDL || id:ebi-a-GCST90092976	55	0.204	0.0729	0.00514	1.23	1.06	1.41	0.0152	0.207	0.0803	0.01	1.23	1.05	1.44	0.117	0.135	0.39	1.12	0.863	1.46	105	3.62e-05	0.00539	0.00704	0.447	0.204	0.0729	0.00711	0.142	0.0635	0.0301
Nonalcoholic fatty liver disease || id:ebi-a-GCST90091033	Phospholipid levels in very large VLDL || id:ebi-a-GCST90093024	48	0.294	0.0694	2.35e-05	1.34	1.17	1.54	0.000188	0.21	0.0761	0.00585	1.23	1.06	1.43	0.166	0.108	0.131	1.18	0.955	1.46	93.8	5.96e-05	0.0098	0.00643	0.134	0.294	0.0694	0.000108	0.31	0.053	5.22e-07
Nonalcoholic fatty liver disease || id:ebi-a-GCST90091033	Phospholipid levels in VLDL || id:ebi-a-GCST90093001	46	0.325	0.0667	1.05e-06	1.38	1.22	1.58	1.46e-05	0.289	0.0797	0.00029	1.33	1.14	1.56	0.209	0.115	0.0753	1.23	0.984	1.54	74.9	0.00336	0.00791	0.00634	0.219	0.325	0.0667	1.36e-05	0.307	0.0602	7.06e-06
Nonalcoholic fatty liver disease || id:ebi-a-GCST90091033	Phospholipids to total lipids ratio in large HDL || id:ebi-a-GCST90092853	61	0.242	0.0675	0.000338	1.27	1.12	1.45	0.00153	0.125	0.0822	0.127	1.13	0.965	1.33	0.0421	0.12	0.728	1.04	0.824	1.32	104	0.000343	0.0118	0.00594	0.0519	0.242	0.0675	0.000679	0.234	0.061	0.000301
Nonalcoholic fatty liver disease || id:ebi-a-GCST90091033	Phospholipids to total lipids ratio in large VLDL || id:ebi-a-GCST90092877	56	0.193	0.0494	9.67e-05	1.21	1.1	1.34	0.000535	0.0874	0.0677	0.197	1.09	0.956	1.25	0.112	0.0797	0.167	1.12	0.956	1.31	68.5	0.104	0.0064	0.00496	0.202	0.193	0.0494	0.000265	NA	NA	NA
Nonalcoholic fatty liver disease || id:ebi-a-GCST90091033	Phospholipids to total lipids ratio in medium HDL || id:ebi-a-GCST90092901	64	0.274	0.0648	2.41e-05	1.31	1.16	1.49	0.000188	0.229	0.0768	0.00286	1.26	1.08	1.46	0.155	0.108	0.156	1.17	0.945	1.44	108	0.000354	0.00761	0.00558	0.178	0.274	0.0648	7.9e-05	0.267	0.0574	1.78e-05
Nonalcoholic fatty liver disease || id:ebi-a-GCST90091033	Phospholipids to total lipids ratio in small LDL || id:ebi-a-GCST90092965	34	-0.185	0.0644	0.00398	0.831	0.732	0.942	0.0123	-0.164	0.0809	0.043	0.849	0.724	0.995	-0.196	0.119	0.111	0.822	0.65	1.04	46.7	0.0577	0.000855	0.00809	0.917	-0.185	0.0644	0.00693	NA	NA	NA
Nonalcoholic fatty liver disease || id:ebi-a-GCST90091033	Phospholipids to total lipids ratio in small VLDL || id:ebi-a-GCST90092977	54	-0.218	0.0738	0.0031	0.804	0.696	0.929	0.00991	-0.179	0.0779	0.0215	0.836	0.718	0.974	-0.194	0.125	0.127	0.823	0.644	1.05	118	6.54e-07	-0.00167	0.00706	0.814	-0.218	0.0738	0.00463	-0.196	0.0666	0.00477
Nonalcoholic fatty liver disease || id:ebi-a-GCST90091033	Phospholipids to total lipids ratio in very small VLDL || id:ebi-a-GCST90093037	48	0.225	0.0946	0.0176	1.25	1.04	1.51	0.0387	0.259	0.0989	0.00877	1.3	1.07	1.57	0.348	0.198	0.0861	1.42	0.96	2.09	123	1.02e-08	-0.00757	0.0107	0.482	0.225	0.0946	0.0217	0.237	0.0823	0.00597
Nonalcoholic fatty liver disease || id:ebi-a-GCST90091033	Ratio of monounsaturated fatty acids to total fatty acids || id:ebi-a-GCST90092929	46	0.168	0.0625	0.00715	1.18	1.05	1.34	0.02	0.0788	0.0647	0.223	1.08	0.953	1.23	0.144	0.0944	0.135	1.15	0.96	1.39	83.6	0.000414	0.00217	0.00628	0.731	0.168	0.0625	0.00999	0.163	0.0477	0.00142
Nonalcoholic fatty liver disease || id:ebi-a-GCST90091033	Ratio of omega-6 fatty acids to total fatty acids || id:ebi-a-GCST90092935	41	-0.317	0.0658	1.44e-06	0.728	0.64	0.828	1.89e-05	-0.265	0.0997	0.00775	0.767	0.631	0.932	-0.207	0.109	0.0651	0.813	0.657	1.01	46.5	0.224	-0.0072	0.0057	0.214	-0.317	0.0658	2.1e-05	NA	NA	NA
Nonalcoholic fatty liver disease || id:ebi-a-GCST90091033	Ratio of polyunsaturated fatty acids to monounsaturated fatty acids || id:ebi-a-GCST90092940	46	-0.236	0.0599	8e-05	0.789	0.702	0.888	0.000457	-0.146	0.0745	0.05	0.864	0.747	1	-0.133	0.0933	0.162	0.876	0.729	1.05	65.9	0.0226	-0.00844	0.00586	0.157	-0.236	0.0599	0.000277	-0.214	0.0516	0.000153
Nonalcoholic fatty liver disease || id:ebi-a-GCST90091033	Ratio of polyunsaturated fatty acids to total fatty acids || id:ebi-a-GCST90092941	39	-0.326	0.077	2.25e-05	0.722	0.62	0.839	0.000187	-0.26	0.0937	0.00554	0.771	0.642	0.927	-0.181	0.133	0.183	0.835	0.643	1.08	60.4	0.0118	-0.00971	0.00726	0.19	-0.326	0.077	0.000138	-0.358	0.0689	7.66e-06
Nonalcoholic fatty liver disease || id:ebi-a-GCST90091033	Ratio of saturated fatty acids to total fatty acids || id:ebi-a-GCST90092981	16	0.462	0.191	0.0155	1.59	1.09	2.31	0.0355	0.216	0.208	0.299	1.24	0.825	1.87	0.686	0.647	0.307	1.99	0.558	7.06	37.2	0.00118	-0.00994	0.0274	0.722	0.462	0.191	0.0287	0.288	0.182	0.136
Nonalcoholic fatty liver disease || id:ebi-a-GCST90091033	Ratio of triglycerides to phosphoglycerides || id:ebi-a-GCST90092983	70	0.218	0.0547	6.51e-05	1.24	1.12	1.38	0.000396	0.19	0.0698	0.00659	1.21	1.05	1.39	0.211	0.0868	0.0179	1.23	1.04	1.46	103	0.00465	0.000533	0.00461	0.908	0.218	0.0547	0.00016	0.216	0.0445	7.85e-06
Nonalcoholic fatty liver disease || id:ebi-a-GCST90091033	Saturated fatty acid levels || id:ebi-a-GCST90092980	43	0.275	0.0746	0.000232	1.32	1.14	1.52	0.00109	0.207	0.098	0.0348	1.23	1.01	1.49	0.126	0.134	0.352	1.13	0.872	1.48	74.3	0.00155	0.00971	0.00733	0.192	0.275	0.0746	0.000656	0.253	0.0668	0.000494
Nonalcoholic fatty liver disease || id:ebi-a-GCST90091033	Total concentration of branched-chain amino acids (leucine + isoleucine + valine) || id:ebi-a-GCST90092984	10	0.616	0.249	0.0133	1.85	1.14	3.02	0.0319	0.606	0.245	0.0136	1.83	1.13	2.96	1.03	0.618	0.134	2.8	0.833	9.41	22.9	0.00639	-0.0183	0.0249	0.484	0.616	0.249	0.0353	0.36	0.235	0.165
Nonalcoholic fatty liver disease || id:ebi-a-GCST90091033	Total fatty acid levels || id:ebi-a-GCST90092987	50	0.209	0.0726	0.00399	1.23	1.07	1.42	0.0123	0.155	0.0886	0.0794	1.17	0.982	1.39	0.118	0.13	0.367	1.13	0.873	1.45	102	1.23e-05	0.00626	0.00737	0.4	0.209	0.0726	0.0059	0.131	0.0665	0.0544
Nonalcoholic fatty liver disease || id:ebi-a-GCST90091033	Total lipid levels in chylomicrons and extremely large VLDL || id:ebi-a-GCST90093046	46	0.239	0.0489	1.06e-06	1.27	1.15	1.4	1.46e-05	0.162	0.0739	0.0284	1.18	1.02	1.36	0.136	0.0723	0.066	1.15	0.995	1.32	45.4	0.457	0.00886	0.00461	0.0614	0.239	0.0489	1.37e-05	NA	NA	NA
Nonalcoholic fatty liver disease || id:ebi-a-GCST90091033	Total lipid levels in HDL || id:ebi-a-GCST90092825	70	-0.175	0.055	0.0015	0.84	0.754	0.935	0.00526	-0.102	0.0677	0.132	0.903	0.791	1.03	-0.176	0.0946	0.068	0.839	0.697	1.01	113	0.000642	5.54e-05	0.00546	0.992	-0.175	0.055	0.00224	-0.214	0.0456	1.4e-05
Nonalcoholic fatty liver disease || id:ebi-a-GCST90091033	Total lipid levels in medium VLDL || id:ebi-a-GCST90092922	45	0.318	0.0795	6.34e-05	1.37	1.18	1.61	0.000395	0.314	0.0852	0.000227	1.37	1.16	1.62	0.202	0.139	0.151	1.22	0.933	1.61	89.5	6.02e-05	0.00749	0.00737	0.315	0.318	0.0795	0.000239	0.247	0.0709	0.00117
Nonalcoholic fatty liver disease || id:ebi-a-GCST90091033	Total lipid levels in small VLDL || id:ebi-a-GCST90092974	54	0.332	0.0659	4.57e-07	1.39	1.23	1.59	8.13e-06	0.338	0.0793	2.04e-05	1.4	1.2	1.64	0.228	0.114	0.0516	1.26	1	1.57	93.5	0.000509	0.00676	0.00607	0.271	0.332	0.0659	5.7e-06	0.316	0.0611	3.78e-06
Nonalcoholic fatty liver disease || id:ebi-a-GCST90091033	Total lipid levels in very large VLDL || id:ebi-a-GCST90093022	47	0.271	0.0717	0.000154	1.31	1.14	1.51	0.00075	0.173	0.0788	0.0278	1.19	1.02	1.39	0.159	0.111	0.156	1.17	0.944	1.46	97.9	1.29e-05	0.00903	0.00683	0.193	0.271	0.0717	0.000443	0.286	0.0559	6.53e-06
Nonalcoholic fatty liver disease || id:ebi-a-GCST90091033	Total triglycerides levels || id:ebi-a-GCST90092992	58	0.267	0.0648	3.74e-05	1.31	1.15	1.48	0.000251	0.189	0.0739	0.0106	1.21	1.04	1.4	0.163	0.101	0.112	1.18	0.966	1.44	110	3.34e-05	0.00794	0.00597	0.189	0.267	0.0648	0.000123	0.286	0.0519	9.75e-07
Nonalcoholic fatty liver disease || id:ebi-a-GCST90091033	Triglyceride levels in chylomicrons and extremely large VLDL || id:ebi-a-GCST90093050	41	0.222	0.0602	0.000227	1.25	1.11	1.4	0.00109	0.169	0.0758	0.0259	1.18	1.02	1.37	0.144	0.0882	0.111	1.15	0.972	1.37	58.2	0.0314	0.00687	0.00569	0.235	0.222	0.0602	0.000675	0.179	0.0553	0.00239
Nonalcoholic fatty liver disease || id:ebi-a-GCST90091033	Triglyceride levels in HDL || id:ebi-a-GCST90092829	46	0.134	0.0547	0.0141	1.14	1.03	1.27	0.0335	0.0321	0.0638	0.614	1.03	0.911	1.17	0.0236	0.0824	0.776	1.02	0.871	1.2	75.4	0.00301	0.0106	0.00598	0.0841	0.134	0.0547	0.0181	0.0927	0.0512	0.0769
Nonalcoholic fatty liver disease || id:ebi-a-GCST90091033	Triglyceride levels in large VLDL || id:ebi-a-GCST90092878	49	0.268	0.0496	6.64e-08	1.31	1.19	1.44	2.07e-06	0.188	0.0764	0.0138	1.21	1.04	1.4	0.207	0.077	0.00999	1.23	1.06	1.43	47.4	0.497	0.00481	0.00465	0.306	0.268	0.0493	1.81e-06	NA	NA	NA
Nonalcoholic fatty liver disease || id:ebi-a-GCST90091033	Triglyceride levels in medium VLDL || id:ebi-a-GCST90092926	48	0.31	0.0588	1.35e-07	1.36	1.22	1.53	3.37e-06	0.214	0.0736	0.00357	1.24	1.07	1.43	0.187	0.0889	0.041	1.21	1.01	1.44	66.9	0.0299	0.00962	0.0053	0.0761	0.31	0.0588	3.34e-06	0.295	0.0524	1.05e-06
Nonalcoholic fatty liver disease || id:ebi-a-GCST90091033	Triglyceride levels in small HDL || id:ebi-a-GCST90092954	52	0.245	0.0501	1.03e-06	1.28	1.16	1.41	1.46e-05	0.156	0.0753	0.0379	1.17	1.01	1.35	0.143	0.0808	0.0828	1.15	0.985	1.35	61.2	0.155	0.00831	0.00524	0.119	0.245	0.0501	1.06e-05	NA	NA	NA
Nonalcoholic fatty liver disease || id:ebi-a-GCST90091033	Triglyceride levels in small LDL || id:ebi-a-GCST90092966	54	0.227	0.0647	0.000462	1.25	1.1	1.42	0.00205	0.166	0.0744	0.0259	1.18	1.02	1.37	0.0801	0.102	0.438	1.08	0.886	1.32	113	2.8e-06	0.0115	0.00633	0.0744	0.227	0.0647	0.000947	0.213	0.0506	0.000104
Nonalcoholic fatty liver disease || id:ebi-a-GCST90091033	Triglyceride levels in small VLDL || id:ebi-a-GCST90092978	62	0.255	0.0521	1e-06	1.29	1.17	1.43	1.46e-05	0.139	0.0694	0.0453	1.15	1	1.32	0.154	0.0788	0.0561	1.17	0.999	1.36	86.9	0.0164	0.00802	0.00473	0.0953	0.255	0.0521	7.64e-06	0.243	0.0475	3.33e-06
Nonalcoholic fatty liver disease || id:ebi-a-GCST90091033	Triglyceride levels in very large VLDL || id:ebi-a-GCST90093026	55	0.274	0.0481	1.18e-08	1.32	1.2	1.45	9.82e-07	0.174	0.0729	0.0169	1.19	1.03	1.37	0.204	0.0738	0.00786	1.23	1.06	1.42	53.1	0.511	0.00552	0.00438	0.213	0.274	0.0477	4.24e-07	NA	NA	NA
Nonalcoholic fatty liver disease || id:ebi-a-GCST90091033	Triglyceride levels in VLDL || id:ebi-a-GCST90093003	55	0.268	0.0645	3.25e-05	1.31	1.15	1.48	0.000232	0.181	0.0732	0.0136	1.2	1.04	1.38	0.166	0.0978	0.0953	1.18	0.975	1.43	101	0.000103	0.00799	0.0058	0.174	0.268	0.0645	0.000117	0.284	0.0505	7.78e-07
Nonalcoholic fatty liver disease || id:ebi-a-GCST90091033	Triglycerides to total lipids ratio in IDL || id:ebi-a-GCST90092842	56	0.159	0.0594	0.00744	1.17	1.04	1.32	0.0206	0.147	0.0743	0.0485	1.16	1	1.34	0.082	0.0998	0.415	1.09	0.893	1.32	102	0.000116	0.0062	0.00644	0.34	0.159	0.0594	0.00979	0.14	0.0517	0.00889
Nonalcoholic fatty liver disease || id:ebi-a-GCST90091033	Triglycerides to total lipids ratio in large HDL || id:ebi-a-GCST90092855	56	0.224	0.0536	2.94e-05	1.25	1.13	1.39	0.000218	0.159	0.0742	0.0327	1.17	1.01	1.36	0.143	0.0861	0.103	1.15	0.974	1.37	72.5	0.0569	0.00597	0.00496	0.234	0.224	0.0536	0.000106	NA	NA	NA
Nonalcoholic fatty liver disease || id:ebi-a-GCST90091033	Triglycerides to total lipids ratio in large LDL || id:ebi-a-GCST90092867	49	0.179	0.069	0.0096	1.2	1.04	1.37	0.0249	0.0805	0.0787	0.306	1.08	0.929	1.26	0.147	0.12	0.226	1.16	0.916	1.46	93.7	8.88e-05	0.00236	0.00717	0.743	0.179	0.069	0.0127	0.156	0.0588	0.0107
Nonalcoholic fatty liver disease || id:ebi-a-GCST90091033	Triglycerides to total lipids ratio in medium HDL || id:ebi-a-GCST90092903	54	0.207	0.0601	0.000579	1.23	1.09	1.38	0.00244	0.156	0.0739	0.0343	1.17	1.01	1.35	0.173	0.097	0.0809	1.19	0.983	1.44	90.5	0.00102	0.00268	0.00598	0.656	0.207	0.0601	0.00114	0.184	0.0533	0.00112
Nonalcoholic fatty liver disease || id:ebi-a-GCST90091033	Triglycerides to total lipids ratio in medium VLDL || id:ebi-a-GCST90092927	59	0.219	0.0689	0.00146	1.25	1.09	1.43	0.00518	0.163	0.0748	0.0293	1.18	1.02	1.36	0.182	0.117	0.126	1.2	0.953	1.51	112	2.62e-05	0.00253	0.00631	0.69	0.219	0.0689	0.00234	0.195	0.0617	0.00258
Nonalcoholic fatty liver disease || id:ebi-a-GCST90091033	Triglycerides to total lipids ratio in small HDL || id:ebi-a-GCST90092955	68	0.178	0.0555	0.00139	1.19	1.07	1.33	0.00502	0.142	0.0638	0.0256	1.15	1.02	1.31	0.218	0.0893	0.0171	1.24	1.04	1.48	121	5.35e-05	-0.00314	0.00534	0.559	0.178	0.0555	0.00212	0.17	0.0471	0.000621
Nonalcoholic fatty liver disease || id:ebi-a-GCST90091033	Triglycerides to total lipids ratio in small LDL || id:ebi-a-GCST90092967	49	0.164	0.0584	0.0051	1.18	1.05	1.32	0.0152	0.149	0.0724	0.0399	1.16	1.01	1.34	0.0876	0.0931	0.351	1.09	0.91	1.31	80.7	0.00217	0.00647	0.00619	0.301	0.164	0.0584	0.00733	0.135	0.0486	0.00793
Nonalcoholic fatty liver disease || id:ebi-a-GCST90091033	Triglycerides to total lipids ratio in small VLDL || id:ebi-a-GCST90092979	51	0.165	0.0702	0.0189	1.18	1.03	1.35	0.0413	0.12	0.0741	0.105	1.13	0.975	1.3	0.219	0.118	0.0679	1.25	0.989	1.57	98.2	5.58e-05	-0.00419	0.00718	0.563	0.165	0.0702	0.0229	0.14	0.0606	0.0256
Nonalcoholic fatty liver disease || id:ebi-a-GCST90091033	Triglycerides to total lipids ratio in very large HDL || id:ebi-a-GCST90093015	53	0.272	0.0536	4.15e-07	1.31	1.18	1.46	8.13e-06	0.158	0.0737	0.0325	1.17	1.01	1.35	0.169	0.0858	0.0546	1.18	1	1.4	66.5	0.0853	0.00828	0.00545	0.135	0.272	0.0536	5.55e-06	NA	NA	NA
Nonalcoholic fatty liver disease || id:ebi-a-GCST90091033	Triglycerides to total lipids ratio in very large VLDL || id:ebi-a-GCST90093027	43	0.166	0.0683	0.0152	1.18	1.03	1.35	0.0351	0.109	0.0828	0.187	1.12	0.948	1.31	0.162	0.125	0.202	1.18	0.921	1.5	66.7	0.00893	0.000301	0.0076	0.969	0.166	0.0683	0.0196	0.115	0.0624	0.0737
Nonalcoholic fatty liver disease || id:ebi-a-GCST90091033	Triglycerides to total lipids ratio in very small VLDL || id:ebi-a-GCST90093039	54	0.198	0.0601	0.000979	1.22	1.08	1.37	0.00381	0.156	0.0746	0.0365	1.17	1.01	1.35	0.223	0.103	0.0359	1.25	1.02	1.53	83.4	0.00489	-0.00182	0.00617	0.77	0.198	0.0601	0.00175	0.173	0.0513	0.00141
Nonalcoholic fatty liver disease || id:ebi-a-GCST90091033	Valine levels || id:ebi-a-GCST90092995	13	0.49	0.192	0.0108	1.63	1.12	2.38	0.0275	0.462	0.205	0.0245	1.59	1.06	2.37	0.277	0.388	0.491	1.32	0.616	2.82	28.5	0.00468	0.0115	0.018	0.537	0.49	0.192	0.0256	0.481	0.18	0.0234
Nonalcoholic fatty liver disease || id:ebi-a-GCST90091033	VLDL cholesterol levels || id:ebi-a-GCST90092996	51	0.213	0.0838	0.0112	1.24	1.05	1.46	0.0277	0.215	0.0884	0.0149	1.24	1.04	1.47	0.0762	0.161	0.639	1.08	0.787	1.48	115	5.15e-07	0.00814	0.00823	0.327	0.213	0.0838	0.0144	0.146	0.0739	0.0544
